# Supplementary material for: HMCDA: a novel method based on the heterogeneous graph neural network and metapath for circRNA-disease associations prediction
Source: BMC Bioinformatics. 2023 Sep 11;24:335. doi: 10.1186/s12859-023-05441-7 (PMC10494331; doi:10.1186/s12859-023-05441-7)
Supplement: Supplementary file 1 — Additional file 1. [file 12859_2023_5441_MOESM1_ESM.xlsx]

## Sheet: circRNA
There are seven sheets in supplementary material1. The first three worksheets(i.e. circRNA, miRNA and disease) are entities and their respective IDs. The last four worksheets are the four associations(i.e. circRNA-disease association, cirRNA-miRNA association, disease-miRNA association and disease-disease association) between the three entities.
CircRNA name and their respective IDs
circRNA ID	circRNA name
1	circRNA-000284
2	circUBAP2
3	hsa_circ_0013509
4	circRNA_100782
5	hsa_circ_0000064
6	hsa_circ_0005105
7	hsa_circ_0004712
8	hsa_circ_0003575
9	hsa_circ_0001445
10	circRNA-chr19
11	hsa_circ_0070616
12	hsa_circ_0006935
13	mmu_circRNA_19423
14	rno_circRNA_010489
15	rno_circRNA_011426
16	mmu_circRNA_30664
17	rno_circRNA_005564
18	hsa_circ_0001982
19	hsa_circ_402458
20	hsa_circ_0092509
21	hsa_circ_0007874
22	hsa_circ_0001724
23	hsa_circ_0005239
24	hsa_circ_0045714
25	hsa_circRNA_103801
26	hsa_circ_0018289
27	hsa_circ_0020397
28	hsa_circ_0002768
29	circLARP4
30	has-circRNA_0046367
31	hsa_circ_0013339
32	hsa_circRNA_003251
33	hsa_circRNA_015115
34	hsa_circRNA_100918
35	hsa_circRNA_005019
36	circR-284
37	hsa_circ_0005986
38	hsa_circ_0058106
39	hsa_circ_0058107
40	hsa_circ_0024108
41	hsa_circ_0036722
42	hsa_circ_0002260
43	hsa_circ_0001189
44	hsa_circ_0013958
45	hsa_circ_0004771
46	hsa_circ_0001824
47	hsa_circ_0001875
48	hsa_circ_0006054
49	hsa_circ_0004619
50	hsa_circ_406697
51	hsa_circ_0008717
52	circSNX27
53	circRNA_000839
54	hsa_circ_0056288
55	circRNA_100269
56	circRNA_010567
57	mmu_circ_0000290
58	hsa_circ_0000096
59	hsa_circ_0005870
60	hsa_circ_0004018
61	hsa_circ_0016347
62	hsa_circ_0031288
63	hsa_circ_0002111
64	hsa_circ_0004458
65	hsa_circ_0015278
66	hsa_circ_0008016
67	hsa_circ_0021553
68	hsa_circ_0079891
69	hsa_circ_0067103
70	hsa_circ_0091894
71	hsa_circ_0092315
72	hsa_circ_0078738
73	hsa_circ_0064557
74	hsa_circ_0000516
75	hsa_circ_0004846
76	hsa_circ_0003505
77	hsa_circ_0081342
78	hsa_circ_0000594
79	circRNA_000203
80	hsa_circ_0000615
81	mmu_circ_0001351
82	mmu_circ_0001046
83	mmu_circ_0000254
84	cir-ITCH
85	hsa_circ_0041103
86	hsa_circ_0000677
87	hsa_circ_0023404
88	mmu-circRNA-015947
89	circRNA_081881
90	hsa-circRNA 2149
91	hsa_circ_0003266
92	hsa_circ_0141539
93	hsa_circ_0080145
94	hsa_circ_0000284
95	hsa_circ_0088483
96	circRar1
97	hsa_circ_0043256
98	hsa_circ_0005015
99	hsa_circ_0043497
100	hsa_circ_0030045
101	hsa_circ_0001417
102	hsa_circ_0030569
103	hsa_circ_0001204
104	hsa_circ_0004372
105	hsa_circ_0015756
106	circ-Dnmt1
107	circRNA_036186
108	circRNA-MTO1
109	circ-ITCH
110	Circ-UBR5
111	circ_0026344
112	mmu_circRNA_004592
113	mmu_circRNA_018701
114	mmu_circRNA_010744
115	mmu_circRNA_015666
116	mmu_circRNA_016636
117	mmu_circRNA_018351
118	mmu_circRNA_008379
119	hsa_circRNA_103571
120	hsa_circRNA_091692
121	hsa_circRNA_102296
122	hsa_circRNA_029965
123	circHIPK3
124	circFADS2
125	circIRAK3
126	hsa_circ_0032462
127	hsa_circ_0028173
128	hsa_circ_0005909
129	hsa_circRNA_101981
130	hsa_circRNA_008068
131	hsa_circRNA_406557
132	hsa_circRNA_101996
133	hsa_circRNA_091420
134	hsa_circ_0007534
135	circ-CFH
136	Circ-ZEB1.33
137	hsa_circ_0002980
138	hsa_circ_0000098
139	hsa_circRNA_007148
140	hsa_circRNA_004662
141	hsa_circRNA_046843
142	hsa_circRNA_061346
143	hsa_circRNA_047771
144	hsa_circRNA_405498
145	hsa_circRNA_101408
146	hsa_circRNA_014213
147	hsa_circ_0000792
148	circ-IARS
149	circRNA-000425
150	circRNA.2837
151	hsa_circ_0000177
152	hsa_circ_0077232
153	hsa_circ_0006215
154	hsa_circ_0046264
155	hsa_circ_0000673
156	circPVT1
157	hsa_circ_0000650
158	circ-BANP
159	hsa_circRNA_000167
160	hsa_circRNA_101717
161	hsa_circRNA_102049
162	hsa_circRNA_102051
163	hsa_circRNA_102619
164	hsa_circRNA_103076
165	hsa_circRNA_104084
166	hsa_circRNA_104270
167	hsa_circ_0000847
168	circ0006916
169	circRNA_100284
170	hsa-circ-0012129
171	hsa_circ_400031
172	hsa_circ_102347
173	circMAN2B2
174	hsa_circ_0037911
175	hsa_circ_0007385
176	hsa_circ_0036877
177	hsa_circRNA_103827
178	hsa_circRNA_103829
179	hsa_circRNA_026195
180	hsa_circRNA_104852
181	hsa_circRNA_103565
182	hsa_circRNA_103831
183	hsa_circRNA_000122
184	hsa_circRNA_102878
185	hsa_circRNA_002131
186	hsa_circRNA_102556
187	circ-Foxo3
188	hsa_circ_0092374
189	hsa_circ_0003146
190	hsa_circ_0034398
191	hsa_circ_0046599
192	circ-SHKBP1
193	circRNA_Atp9b
194	hsa_circ_0046701
195	hsa_circ_100721
196	hsa_circ_0012673
197	hsa_circ_0000520
198	hsa_circ_0001859
199	circ-ZFR
200	hsa_circ_0046366
201	hsa_circ_0023984
202	hsa_circ_0079385
203	hsa_circ_0001564
204	hsa_circ_0014717
205	hsa_circ_0014130
206	hsa_circ_0016760
207	circRNA-000911
208	circHLA-C
209	hsa_circ_0005075
210	circHECTD1
211	mmu_circ_0000375
212	hsa_circ_0067934
213	hsa_circ_0009910
214	hsa_circ_0011946
215	hsa_circ_0045272
216	hsa_circ_0072995
217	hsa_circ_0002052
218	hsa_circ_0102722
219	circRNA_0084043
220	hsa_circ_0008039
221	hsa_circ_0000479
222	CircNFIX
223	hsa_circ_0001649
224	hsa_circ_0010090
225	hsa_circ_0000488
226	mmu_circ_0015698
227	CircRNA_104670
228	hsa_circ_0002623
229	hsa_circ_0000144
230	hsa_circ_0103809
231	hsa_circ_0016788
232	hsa_circRNA_103809
233	hsa_circ_0077179
234	hsa_circ_0092340
235	circRBM23
236	hsa_circ_0000896
237	circC3P1
238	mmu_circ_0001797
239	circ-Ccnb1
240	hsa_circ_0066444
241	hsa_circ_0000268
242	hsa_circ_0001346
243	hsa_circ_0000426
244	mmu_circ_0001098
245	circDLGAP4
246	mmu_circ_0001544
247	hsa_circ_0001577
248	hsa_circ_0075001
249	hsa_circ_0091702
250	mmu_circ_0001052
251	hsa_circ_0000707
252	hsa_circ_0072088
253	hsa_circ_0000907
254	hsa_circ_0000799
255	circ-HIPK2
256	hsa_circ_0080210
257	hsa_circ_0141940
258	hsa_circ_0001821
259	hsa_circ_0001946
260	mmu_circ_0001878
261	hsa_circ_0006990
262	hsa_circ_0001627
263	hsa_circ_0000567
264	hsa_circ_0002360
265	circTADA2A
266	hsa_circ_0006220
267	hsa_circ_0001681
268	cTFRC
269	circPSMC3
270	hsa_circ_0005962
271	hsa_circ_0072309
272	hsa-circ-0014359
273	hsa_circ_0007255
274	hsa_circ_0000190
275	circOMA1
276	hsa_circ_103809
277	hsa_circ_0000267
278	hsa_circ_0025033
279	hsa_circ_0119873
280	hsa_circ_0128533
281	hsa_circ_0047924
282	hsa_circ_0103232
283	hsa-circRNA10628-6
284	hsa_circ_0032148
285	hsa_circ_0133460
286	circRNA.33186
287	hsa_circ_0067997
288	circRNA_07079
289	circRNA_01282
290	hsa_circ_0078602
291	hsa_circ_0059655
292	hsa_circ_0011385
293	hsa_circ_0089105
294	hsa_circ_0085154
295	circPTGR1
296	hsa_circ_0001313
297	hsa_circ_0058514
298	circNCX1
299	mmu_circRNA_002170
300	mmu_circRNA_004229
301	mmu_circRNA_016800
302	mmu_circRNA_31968
303	mmu_circRNA_35542
304	circ_0030235
305	hsa_circ_0002211
306	hsa_circ_0000263
307	hsa_circ_0067301
308	hsa_circ_0000419
309	circFGFR3
310	hsa_circRNA_059914
311	hsa_circRNA_103017
312	hsa_circRNA_101128
313	hsa_circRNA_062400
314	circ_0008450
315	circ_0034642
316	circMTO1
317	circ_0029426
318	circ_0000502
319	hsa_circ_0099999
320	circADAMTS13
321	circAMOTL1L
322	hsa_circ_0001098
323	hsa_circ_0006528
324	hsa_circ_0055625
325	hsa_circ_0076248
326	circ_0005230
327	hsa_circ_0017639
328	circPCNXL2
329	circRNA-0067835
330	hsa_circ_0006427
331	hsa_circ_0001162
332	hsa_circ_0006156
333	hsa_circ_0007294
334	hsa_circ_0091579
335	hsa_circ_0005397
336	CircRNA_102171
337	hsa_circ_0001461
338	hsa_circ_0087378
339	circPDSS1
340	hsa_circ_0008602
341	hsa_circ_0039943
342	circZFP57
343	hsa_circ_0027599
344	hsa_circ_0000523
345	circ_0062019
346	circ_0057558
347	circ_0075538
348	hsa_circ_0001721
349	CircPAN3
350	circ_0007534
351	hsa_circ_0136666
352	hsa_circ_0005027
353	hsa_circ_0008287
354	circ_0067934
355	circ_0058063
356	circRNA_104075
357	hsa_circ_0007203
358	hsa_circ_0008309
359	hsa_circ_0078710
360	hsa_circ_0061868
361	hsa_circ_0005320
362	hsa_circ_0067531
363	hsa_circ_0000869
364	17_50189167_50198002_-
365	17_50189858_50195330_-
366	17_50189167_50194626_-
367	hsa_circ_0018665
368	hsa_circ_0001846
369	circPRMT5
370	hsa_circ_0100929
371	BCRC-3
372	hsa_circ_0044520
373	hsa_circ_0044529
374	hsa_circ_0061012
375	hsa_circ_0023858
376	hsa_circ_0044226
377	hsa_circ_0007535
378	hsa_circ_0029633
379	hsa_circ_0001861
380	hsa_circ_0029853
381	circRNA-101368
382	hsa_circ_0008305
383	CircScd1
384	hsa_circ_0052112
385	circ0043898
386	hsa_circ_0012919
387	hsa_circ_0061140
388	circBA9.3
389	hsa_circ_0009024
390	hsa_circ_0001953
391	circRNA-ACAP2
392	hsa_circ_0020123
393	hsa_circ_0001944
394	hsa_circ_0072391
395	circRNA‑CER
396	circ_0074027
397	circ_0000735
398	circSMARCA5
399	hsa_circ_0087862
400	hsa_circ_0008460
401	hsa_circ_0033079
402	hsa_circ_0060060
403	FECR1
404	circPUM1
405	circFAT1
406	hsa_circ_0004015
407	hsa_circ_100290
408	hsa_circ_0074362
409	hsa_circ_0023642
410	hsa_circ_0002320
411	hsa_circ_0001380
412	hsa_circ_0003998
413	hsa_circ_0025039
414	hsa_circ_0000993
415	hsa_circ_0001368
416	circ_0003645
417	circ-ERBB2
418	hsa_circ_0123778
419	hsa_circ_0025129
420	circSEMA4B
421	CircRNA-0044073
422	hsa_circ_0087960
423	hsa_circ_0043278
424	hsa_circ_0033351
425	hsa_circ_0101432
426	circLRP6
427	hsa_circ_0002577
428	hsa_circ_0030018
429	circRNA_0954
430	rno_circ_0004002
431	circ-0001785
432	circSLC8A1
433	F-circSR
434	circ-104075
435	hsa_circ_0005567
436	hsa_circ_0002485
437	hsa_circ_0009361
438	circ_0007766
439	hsa_circ_0126991
440	circHIAT1
441	hsa_circ_0008035
442	hsa_circ_0006101
443	hsa_circ_0075828
444	circRNA_100876
445	hsa_circ_0103552
446	hsa_circ_0054652
447	hsa_circ_0054657
448	hsa_circ_0054659
449	hsa_circ_0025367
450	hsa_circ_0054660
451	hsa_circ_0008932
452	hsa_circ_0092222
453	hsa_circ_0092221
454	hsa_circ_0088732
455	hsa_circ_0069234
456	hsa_circ_0005198
457	hsa_circ_0005379
458	hsa_circ_32883
459	hsa_circ_0046263
460	hsa_circ_0003258
461	hsa_circ_0068871
462	hsa_circ_0059354
463	hsa_circ_0002142
464	hsa_circ_0018069
465	hsa_circ_0006117
466	circRNA-100338
467	hsa_circ_0132876
468	hsa_circ_0006057
469	hsa_circ_0025202
470	circTRIM33-12
471	hsa_circ_0132266
472	hsa_circ_0005519
473	hsa_circ_0079593
474	hsa_circ_0020394
475	hsa_circ_0026134
476	hsa_circ_0070934
477	hsa_circ_0005230
478	circRNA_000543
479	hsa_circ_0000199
480	hsa_circ_0008365
481	circ-LAMP1
482	hsa_circ_0004339
483	TET1-has_circ_0093996
484	hsa_circ_0097271
485	CircRNA-012091
486	hsa_circ_0072387
487	hsa_circ_0021254
488	hsa_circ_0083444
489	hsa_circ_0003594
490	mmu_circ_0003925
491	hsa_circ_0043632
492	hsa_circ_0048856
493	hsa_circ_0043634
494	hsa_circ_0050581
495	hsa_circ_0023302
496	hsa_circ_0000337
497	hsa_circ_0088196
498	hsa_circ_0142527
499	hsa_circ_0047905
500	circ-100219
501	hsa_circ_0023028
502	hsa_circ_0006401
503	hsa_circ_0109952
504	hsa_circ_0001073
505	circ-PRKCI
506	hsa_circ_0074027
507	circMAN1A2
508	hsa_circ_0100129
509	cZNF292
510	circ_0062491
511	circ_0095812
512	hsa_circ_0067512
513	hsa_circ_0074854
514	hsa_circ_0002453
515	hsa_circ_0004370
516	hsa_circ_0002024
517	circCDYL
518	hsa_circ_0001806
519	hsa_circ_0006804
520	hsa_circ_0032627
521	hsa_circ_0051240
522	circCEP128
523	hsa_circ_0034642
524	hsa_circ_0003288
525	circEPSTI1
526	circ-Ttc3
527	hsa_circ_0000005
528	circRNA-28028
529	circRNA-29981
530	circRNA-004372
531	hsa_circ_0092303
532	hsa_circ_0001801
533	circ_SLC30A7
534	hsa_circ_0076704
535	SCD-circRNA 2
536	hsa_circ_0016624
537	hsa_circ_0006168
538	hsa_circ_0000994
539	hsa_circ_0009109
540	hsa_circRNA_104268
541	hsa_circRNA_104168
542	hsa_circRNA_104769
543	hsa_circ_009755
544	hsa_circ_0089172
545	hsa_circ_0091570
546	hsa_circ_0070401
547	hsa_circ_0000592
548	hsa_circ_0035563
549	hsa_circ_0008433
550	hsa_circ_0033144
551	hsa_circ_0005571
552	hsa_circ_0040809
553	hsa_circ_0056285
554	hsa_circ_0007142
555	circMARK3
556	circPRKCI
557	circRAD23B
558	hsa_circ_0001206
559	CDKN2B-AS1
560	hsa_circ_0079662
561	circ_0001178
562	circ_ARF3
563	circ-ACACA
564	hsa_circ_0000495
565	circSKA3
566	CircZFP644
567	hsa_circ_0021087
568	circCCDC66
569	circCBFB
570	circ_0017247
571	CircDDX17
572	Circ_0009910
573	circRACGAP1
574	circRNA_0005075
575	circXPO1
576	circ-0060428
577	hsa_circRNA_102115
578	circARID1A
579	circ_0000388
580	hsa_circ_0091581
581	hsa_circ_0002194
582	hsa_circ_0049116
583	circ_0058124
584	hsa_circ_0003645
585	hsa_circ_0005035
586	hsa_circ_0002082
587	circRNA-CDR1as
588	hsa_circ_0003159
589	circPCNX
590	hsa_circ_0006282
591	circTUBD1
592	circNT5E
593	circ_0079593
594	hsa_circ_0087784
595	circAP2A2
596	hsa_circ_0000467
597	hsa_circ_0031242
598	hsa_circ_0076906
599	hsa_circ_0001449
600	hsa_circ_0073237
601	hsa_circ_0000092
602	circ_PUM1
603	hsa_circ_0003028
604	circ-ZNF652
605	circRNA-0001283
606	hsa_circ_0002346
607	ciRS-7
608	hsa_circ_0084171
609	hsa_circ_0056836
610	circRNA-0072309
611	hsa_circ_0136959
612	circEIF3K
613	hsa_circ_0001772
614	hsa_circ_0061656
615	circRNA_0000140
616	hsa_circ_0005360
617	hsa_circ_0002168
618	hsa_circ_0006916
619	circATRNL1
620	hsa_circ_0077736
621	circ-HIPK3
622	hsa_circRNA_104433
623	hsa_circ_0140388
624	CircPRTM5
625	circNR3C1
626	circRNA_100290
627	hsa_circ_0051443
628	hsa_circ_0000598
629	hsa_circ_0070963
630	circ_0037655
631	circATXN7
632	circRNA-SMG1.72
633	hsa_circ_0047688
634	circTET3
635	circHomer1a
636	circCTDP1
637	hsa_circ_0007623
638	hsa_circ_0005273
639	hsa_circ_0001546
640	hsa_circ_0062389
641	hsa_circ_0061825
642	circABCC4
643	hsa_circ_0000408
644	hsa_circ_0004277
645	hsa_circ_0023706
646	hsa_circ_0091017
647	hsa_circRNA_002178
648	hsa_circ_0006732
649	cZNF609
650	circ_0084043
651	circ_0063517
652	hsa_circ_0001900
653	hsa_circ_0023303
654	hsa_circ_0090876
655	hsa_circ_0063809
656	hsa_circ_0039411
657	circ-NOTCH1
658	circ-DLGAP4
659	hsa_circ_0057481
660	circ-ABCB10
661	hsa_circ_0007444
662	hsa_circ_0000370
663	circCDR1as
664	circ_0014130
665	circ_LARP4
666	circ-SOX4
667	hsa_circ_0000006
668	circ-EPB41L5
669	hsa_circ_0008259
670	hsa_circ_0031594
671	hsa_circ_0062019
672	hsa_circ_0005963
673	hsa_circ_0003204
674	hsa_circ_0058147
675	hsa_circ_0026231
676	hsa_circ_0132980
677	hsa_circ_0001742
678	circRNA_101237
679	hsa_circ_0001667
680	hsa_circ_0128332
681	circABCB10
682	circZNF652
683	circSMAD2
684	hsa_circ_0006948
685	hsa_circ_0037251
686	hsa_circ_0004587
687	circACAP2
688	hsa_circ_0012384
689	mmu_circ_0003411
690	hsa_circ_0004680
691	circRNA_0016418
692	circ-TTBK2
693	circ-0001801
694	hsa_circ_0015962
695	hsa_circ_0006459
696	hsa_circ_0000320
697	circRNA_005647
698	circRNA_100367
699	circRNA-51217
700	hsa_circ_0000147
701	hsa_circ_0002483
702	circ_0001742
703	circ_0091579
704	mou_circ_1657
705	circASAP1
706	circCLK3
707	circITCH
708	hsa_circ_0043949
709	hsa_circ_0060467
710	hsa_circ_0006260
711	hsa_circ_0084003
712	hsa_circ_0000291
713	hsa_circ_0063526
714	hsa_circ_0085533
715	circ-ADAM9
716	hsa_circ_0001038
717	hsa_circ_0046600
718	circ_KATNAL1
719	hsa_circ_0051079
720	circ-PVT1
721	hsa_circ_0000285
722	hsa_circ_0001386
723	circNr1h4
724	hsa_circ_0000654
725	hsa_circ_0137439
726	circ-TFCP2L1
727	hsa_circ_0003855
728	hsa_circ_0005692
729	circ-0004136
730	hsa_circ_0000515
731	hsa_circ_0000013
732	hsa_circ_0060180
733	hsa_circ_0001495
734	circLMTK2
735	circ-TCF4.85
736	circ_0001658
737	circ_0071662
738	circMMP9
739	hsa_circ_0000043
740	circRNA_103516
741	hsa_circ_0001178
742	hsa_circ_0005100
743	circ_0000003
744	circAtp9b
745	hsa_circ_0006404
746	hsa_circ_0125597
747	hsa_circ_0084927
748	circ_0102049
749	hsa_circ_0001725
750	circZNF609
751	hsa_circ_0004798
752	hsa_circ_0049027
753	circ-ASH2L
754	hsa_circ_0076979
755	hsa_circ_0132813
756	hsa_circ_0075341
757	hsa_circ_0001361
758	circ-PRMT5
759	circ-FOXP1
760	hsa_circ_0008450
761	circRPMS1
762	circ_0005273
763	circANKRD36
764	circNRIP1
765	hsa_circ_0092306
766	circ_0080425
767	hsa_circ_0017252
768	hsa_circ_0082846
769	hsa_circ_0000211
770	hsa_circ_0009112
771	hsa_circ_0001387
772	circMYO10
773	hsa_circ_0000080
774	hsa_circ_0023919
775	hsa_circ_0067835
776	circ_0076305
777	hsa_circ_0074026
778	circ-LARP4
779	hsa_circ_0013549
780	circ-FAM53B
781	circFNDC3B
782	circDNMT3B
783	hsa_circ_0127621
784	hsa_circ_0044516
785	hsa-circ-0000994
786	circ0005276
787	circAF4
788	hsa_circ_0008234
789	hsa_circ_0001095
790	circNSUN2
791	circ_PTN
792	hsa_circ_0070269
793	circ_0000218
794	hsa_circ_0021977
795	hsa_circ_0016070
796	hsa_circ_0051470
797	hsa_circ_0020732
798	hsa_circ_0002185
799	hsa_circ_0006848
800	hsa_circ_0008975
801	hsa_circ_0053277
802	hsa_circ_0137606
803	circ_0005576
804	CDR1as
805	hsa_circ_0001451
806	hsa_circ_0027089
807	hsa_circ_0042666
808	circ_0015756
809	hsa_circ_0006988
810	hsa_circ_0079993
811	circAnks1a
812	hsa_circ_0003949
813	circ-0000284
814	hsa_circ_0020007
815	hsa_circ_0039569
816	hsa_circ_0035483
817	circDENND4C
818	hsa_circ_0011460
819	circ-ZKSCAN1
820	hsa_circ_0031250
821	hsa_circ_0001022
822	hsa-circ-0072309
823	circ_0023642
824	hsa_circ_0006835
825	circRNA CBL.11
826	hsa_circ_0088227
827	circMYLK
828	hsa_circ_0082374
829	circ_100395
830	circGFRA1
831	hsa_circ_0019456
832	hsa_circRNA_102958
833	hsa_circ_0008549
834	circZFR
835	circ-CDC45
836	hsa_circ_0001839
837	Circ_0136474
838	hsa_circ_0098619
839	hsa_circ_0076631
840	hsa_circ_0092012
841	circ_0000950
842	circRNA_101505
843	circ-ITGA7
844	circVAPA
845	circRNA-9119
846	hsa_circ_0133159
847	hsa_circ_0006772
848	hsa_circ_0007059
849	hsa_circ_0000745
850	hsa_circ_0038632
851	circ-UBE2D2
852	circ_0021093
853	circ_1639
854	hsa_circ_0068515
855	hsa_circ_0058124
856	hsa_circ_0006393
857	hsa_circ_006100
858	mmu_circ_0011794
859	circTLK1
860	circ_0001730
861	circBMPR2
862	hsa_circ_0001955
863	hsa_circRNA_100533
864	circRNA-104718
865	hsa_circ_0089548
866	hsa_circ_0030586
867	circ-EIF4G3
868	hsa_circ_0001543
869	hsa_circ_0011780
870	hsa_circ_0137008
871	hsa_circ_0001001
872	hsa_circ_100242
873	circFOXK2
874	hsa_circ_0008285
875	hsa_circ_0008792
876	circEHMT1
877	hsa_circRNA_102336
878	hsa_circ_0001568
879	circRNA_0000638
880	mmu_circ_0000790
881	circ-0103552
882	circ_0001971
883	hsa_circ_0009362
884	circ-0033550
885	hsa_circ_0008225
886	Circ0004390
887	Circ_0008035
888	circPITX1
889	circ_0072083
890	hsa_circ_0008558
891	hsa_circ_0004812
892	hsa_circ_0068033
893	hsa_circ_103973
894	circ-FOXM1
895	hsa_circ_0038467
896	hsa_circ_0058063
897	hsa_circRNA_102488
898	circAKT3
899	circ-ATAD1
900	hsa_circ_0019340
901	hsa_circ_0000384
902	circMACF1
903	hsa_circ_0001105
904	hsa_circ_0024093
905	hsa_circ_0007843
906	mmu_circ_0000250
907	hsa_circ_0000326
908	hsa_circ_0041795
909	circ_0000527
910	hsa_circ_0090956
911	hsa_circ_0029589
912	circSCARB1
913	circ_0060745
914	circ-ZNF609
915	circ_0000285
916	hsa_circ_100338
917	circPRRC2A
918	circBIRC6
919	hsa_circ_0001610
920	hsa_circ_0028883
921	hsa_circ_0019421
922	mmu_circ_0000955
923	hsa_circ_0000260
924	hsa_circ_0002570
925	hsa_circ_0091074
926	circ_081069
927	circRNA_001275
928	circ-CDYL
929	hsa_circRNA_100084
930	circ_0002770
931	hsa_circ_0033074
932	hsa_circ_0026070
933	circRNA_0048211
934	circCNOT6L
935	circ_EPB41L2
936	circCRIM1
937	hsa_circ_0000247
938	hsa_circ_0000448
939	hsa_circ_0000372
940	Cznf532
941	hsa_circ_0089378
942	hsa_circ_0083357
943	hsa_circ_0082824
944	hsa_circ_0068942
945	hsa_circ_0057576
946	hsa_circ_0054537
947	hsa_circ_0051172
948	hsa_circ_0032970
949	hsa_circ_0006323
950	circRNA-003780
951	circRNA-010056
952	circRNA-010231
953	circRNA-003424
954	circRNA-013630
955	circRNA-001489
956	circRNA-018127
957	circHIPK2
958	hsa_circ_0010729
959	hsa_circRNA_100284
960	hsa_circ_0006872
961	circ_0004507
962	mmu_circ_0000840
963	circ_SATB2
964	hsa_circ_0089552
965	hsa_circ_0105015
966	hsa_circ_0004662
967	circPARD3
968	hsa_circ_0132246
969	circSHOC2
970	hsa_circ_0066659
971	circ_DLGAP4
972	has_circ_0001492
973	hsa_circ_0027345
974	circRNA-SORE
975	hsa_circ_0060144
976	hsa_circ_0008274
977	hsa_circ_0139402
978	hsa_circ_0001714
979	circSAMD4A
980	hsa_circRNA_000121
981	hsa_circRNA_000466
982	hsa_circRNA_001059
983	hsa_circRNA_051239
984	hsa_circRNA_102116
985	hsa_circRNA_001729
986	hsa_circRNA_004183
987	hsa_circRNA_404686
988	hsa_circRNA_405571
989	circ_0008305
990	circTBL1XR1
991	CircMAP3K5
992	hsa_circ_0001421
993	circRNA4675
994	circRNA8840
995	circRNA10271
996	circRNA2713
997	circ_0007059
998	hsa_circ_0000657
999	hsa_circ_0043469
1000	hsa_circ_0030605
1001	hsa_circ_0040060
1002	hsa_circ_0088233
1003	circRPPH1
1004	hsa_circ_0005875
1005	hsa_circ_0069767
1006	hsa_circ_0030998
1007	circ_0032833
1008	circ_0057553
1009	hsa_circ_0071820
1010	hsa_circ_400068
1011	circSCAF11
1012	hsa_circ_0109046
1013	circPDK1
1014	hsa_circ_0004872
1015	hsa_circ_0075370
1016	circGLCE
1017	hsa_circ_0005224
1018	circ-CBFB
1019	hsa_circ_0034803
1020	hsa_circ_0000234
1021	circ_0032462
1022	circ-HECTD1
1023	circ-FBXW7
1024	hsa_circ_0007364
1025	hsa_circ_0092516
1026	hsa_circ_0060450
1027	circ_0007841
1028	hsa_circ_0106714
1029	hsa_circ_0000376
1030	circPDE4D
1031	hsa_circ_0032821
1032	hsa_circ_0039053
1033	circRNA7
1034	hsa_circ_0001522
1035	circCRIM1
1036	circRNA_104433
1037	hsa_circ_0106800
1038	circ-ELF2
1039	hsa_circ_0001192
1040	hsa_circ_0093996
1041	hsa_circ_0000039
1042	hsa_circ_0000282
1043	circ_ANKMY2
1044	circ_SEPT9
1045	hsa-circ_0010283
1046	hsa_circ_0009143
1047	cricRNA-SIPA1L1
1048	hsa_circ_0035266
1049	circ-XPO1
1050	hsa_circ_0002402
1051	circTHBS1
1052	hsa_circ_0007299
1053	hsa_circ_0057799
1054	hsa_circ_0001599
1055	circ102049
1056	hsa_circ_0023826
1057	circAkap7
1058	circCRAMP1L
1059	circ003593
1060	circ_0085616
1061	circ_0000215
1062	hsa_circ_0081519
1063	circsSMARCA5
1064	hsa_circ_0102231
1065	circRNF13
1066	circCPA4
1067	Circ-Tulp4
1068	circ_0072088
1069	circCSNK1G1
1070	CircCFL1
1071	circ_0084927
1072	Circ_ASAP2
1073	Circ_0006528
1074	circ-MYBL2
1075	hsa_circ_0001785
1076	Hsa_circ_0086996
1077	circ_0000043
1078	chr7:154954255-154998784+
1079	circPPM1F
1080	circ_0028171
1081	circ_0091581
1082	CircCDH13
1083	circ-102,166
1084	CircDENND2A
1085	CircRNA_09505
1086	hsa_circ_0005556
1087	circ_0020394
1088	circPTK2
1089	Circ_0010729
1090	circ_C16orf62
1091	circEXOC6B
1092	Circ-MEMO1
1093	CircHivep2
1094	circRNA_001937
1095	CircFOXP1
1096	hsa_circ_0000231
1097	hsa_circ_0016068
1098	hsa_circ_0007031
1099	hsa_circ_0003496
1100	circTTBK2
1101	CircFLNA
1102	hsa_circ_0003928
1103	circNELL2
1104	circKRT7
1105	circKIF4A
1106	hsa_circ_0000936
1107	hsa_circ_0005785
1108	hsa_circ_0000142
1109	circGLIS2
1110	circKMT2D
1111	hsa_circ_0004840
1112	CircRIMS
1113	circRGPD6
1114	circ_0062389
1115	hsa_circ_0045602
1116	hsa_circ_0010283
1117	hsa_circ_0005728
1118	circ-NCOR2
1119	hsa_circ_0086720
1120	circSCAR
1121	circPTCH1
1122	circPRKCB
1123	CircATP2B4
1124	hsa_circ_0008737
1125	circRNA_1837
1126	hsa_circ_0001240
1127	circRNA_7571
1128	hsa_circ_0062426
1129	circRNA_7386
1130	hsa_circ_0006109
1131	Has_circRPPH_015
1132	circCER
1133	hsa_circ_0029426
1134	circRAPGEF5
1135	circDOCK1
1136	circ_LDLR
1137	CircTP53
1138	hsa_circ_0000140
1139	circ-PKD2
1140	hsa_circRNA_100290
1141	hsa_circ_0055538
1142	hsa_circ_0000735
1143	hsa_circ_0003738
1144	hsa_circ_0000034
1145	Circ_0000140
1146	hsa_circ_0000517
1147	hsa_circ_0037128
1148	hsa_circ_0026359
1149	hsa_circ_0072758
1150	circRNA2960
1151	hsa_circ_0004058
1152	hsa_circ_0005615
1153	hsa_circ_0023990
1154	mmu_circ_0000491
1155	hsa_circ_0000442
1156	hsa_circ_0013912
1157	hsa_circ_0009043
1158	hsa_circ_001587
1159	circVAPA
1160	Rno_circ_0005139
1161	has_circ_0000034
1162	hsa_circ_0008898
1163	hsa_circ_0011292
1164	circOSBPL10
1165	circSIPA1L1
1166	hsa_circ_001436
1167	hsa_circ_0010220
1168	circVMA21
1169	hsa_circ_0000218
1170	hsa_circ_0008934
1171	hsa_circ_0000512
1172	Circ 0001723
1173	CircIL4R
1174	Circ-SMARCA5
1175	Circ_0046599
1176	circLPAR3
1177	CircTADA2A
1178	Circ_WBSCR17
1179	hsa_circ_0007334
1180	circ-SLC7A6
1181	hsa_circ_0133622
1182	circ-GRB10
1183	circTNPO3
1184	CircRSF1
1185	circBC048201
1186	hsa_circ_101141
1187	circARHGAP10
1188	circ_101238
1189	hsa_circ_0007841
1190	circ_0008193
1191	circRACGAP1
1192	circ-cZRANB1
1193	circMAGI3
1194	circPOSTN
1195	hsa_circ_0024097
1196	hsa_circ_0061052
1197	hsa_circ_0068655
1198	hsa_circ_0096157
1199	hsa_circ_0109291
1200	hsa_circ_0104345
1201	hsa_circ_0113656
1202	hsa_circ_0001588
1203	hsa_circ_0000105
1204	hsa_circ_0000274
1205	hsa_circ_0000328
1206	hsa_circ_0005758
1207	hsa_circ_0139996
1208	hsa_circ_0076690
1209	hsa_circ_0000740
1210	hsa_circ_0000073
1211	hsa_circ_0074169
1212	hsa_circ_0017311
1213	circITGA7
1214	circFANCL
1215	circRNA-103809
1216	CircAGFG1
1217	circVEGFC
1218	circ_0081143
1219	circ9119
1220	hsa_circ_0088036
1221	hsa_circRPPH1_015
1222	hsa_circ_0000527
1223	Circ-DENND4C
1224	circ-CSPP1
1225	hsa-circ-0007766
1226	hsa_circ_0066755
1227	hsa_circ_0002755
1228	circNFATC3
1229	hsa_circ_0062558
1230	hsa_circ_0084922
1231	hsa_circ_0003119
1232	hsa_circ_0023064
1233	hsa_circ_0005394
1234	CircVCAN
1235	circFGD4
1236	circ-TIMP2
1237	hsa_circ_0101802
1238	circRNA_10156
1239	hsa_circ_0011269
1240	hsa_circ_0082003
1241	hsa_circ_0101308
1242	hsa_circ_0002130
1243	hsa_circ_0000977
1244	hsa_circ_0079586
1245	hsa_circ_0075686
1246	hsa_circ_0048677
1247	hsa_circ_0111277
1248	hsa_circ_0100338
1249	hsa_circ_0038646
1250	circ_0001105
1251	hsa_circ_0064574
1252	hsa_circ_0101145
1253	hsa_circ_0102958
1254	hsa_circ_0131242
1255	hsa_circ_0025508
1256	hsa_circ_0003732
1257	circ_UBXN7
1258	hsa_circ_0003340
1259	hsa_circ_0000670
1260	circZNF566
1261	hsa_circ_0003506
1262	hsa_circ_0000848
1263	hsa_circ_0109320
1264	hsa_circ_0078607
1265	hsa_circ_0004442
1266	hsa_circ_0124644
1267	hsa_circ_0081108
1268	has_circ_0012129
1269	hsa_circ_0043800
1270	hsa_circ_0008928
1271	circ-FARSA
1272	circ-MAT2B
1273	hsa_circ_0003141
1274	hsa_circ_0008532
1275	circHomer1
1276	hsa_circ_0085131
1277	hsa-circRNA9102-5
1278	circErbB4
1279	hsa_circ_0018534
1280	hsa_circ_0022812
1281	circRNA001372
1282	hsa_circ_0003221
1283	circ_LPAR3
1284	circCORO1C
1285	ciRS-126
1286	mmu_circ_0014738
1287	circSCMH1
1288	hsa_circ_0043265
1289	hsa_circ_0089762
1290	circ_0007142
1291	circ-001971
1292	hsa_circ_0082002
1293	circ_0001368
1294	hsa_circ_0002375
1295	Circ_100565
1296	Circ_0025033
1297	hsa_circ_0113689
1298	circMDM2
1299	circ ACAP2
1300	circ-Rtn4
1301	hsa_circ_0049613
1302	circ5615
1303	hsa_circ_0039388
1304	circ_0000337
1305	hsa-circ-000684
1306	circSTAG1
1307	hsa_circ_0000944
1308	circ_0020710
1309	circWHSC1
1310	hsa_circ_0009065
1311	hsa_circ_0021086
1312	hsa_circ_0002018
1313	hsa_circRNA_0056616
1314	hsa_circ_0007158
1315	hsa_circ_0086375
1316	circ-0000745
1317	circ-USP36
1318	circRNA_001287
1319	Circular RNA 100146
1320	Circ-UBR1
1321	circGSK3B
1322	hsa_circ_0000658
1323	CircRNA-1806
1324	hsa_circ_0005114
1325	circ_0002483
1326	Circ0120816
1327	hsa_circ_0014235
1328	CircSMYD4
1329	Circ-EEF2
1330	circPLK1
1331	CircADAMTS6
1332	Circ_0003998
1333	hsa_circ_0001829
1334	CircCDKN2B-AS1
1335	CircLRRK1
1336	hsa_circRNA_104348
1337	circEYA1
1338	circRASGRF2
1339	Circ-03955
1340	Circ_100984
1341	CircRNA_0000392
1342	hsa_circ_0008003
1343	CircDUSP16
1344	Circular RNA 0001313
1345	hsa_circ_0001766
1346	CircASH2L
1347	circ_SETD2
1348	hsa_circ_0007121
1349	circ_0000034
1350	hsa_circ_0004050
1351	Circ-CCS
1352	circ-PRKDC
1353	circ_DROSHA
1354	CircASPH
1355	circ-ARL3
1356	circPHIP
1357	hsa_circ_0000714
1358	circBICD2
1359	CircRNA-100284
1360	Circ_0001247
1361	Circ_PGPEP1
1362	Circular PVT1
1363	CircDLC1
1364	circ-ZDHHC5
1365	Circ_0061012
1366	CircNOL10
1367	circLMO7
1368	circRBM33
1369	circ_0061395
1370	circ-CCDC66
1371	Circ_0001175
1372	circGSE1
1373	circ_101341
1374	CircWHSC1
1375	CircPIP5K1A
1376	circ-TRPS1
1377	hsa_circ_0003391
1378	circARNT2
1379	circ-DCUN1D4
1380	CircRNA_000864
1381	CircRNA_25487
1382	hsa_circ_0068888
1383	circPTPN22
1384	hsa_circ_0005795
1385	circ_ITCH
1386	hsa_circ_0081001
1387	hsa_circ_0123190
1388	circ_0000231
1389	circ_0006404
1390	circ_0007444
1391	circ_0020123
1392	hsa_circ_0004104
1393	circNEK9
1394	circ_SMAD4
1395	circSDHC
1396	circFANCA
1397	circEIF6
1398	hsa_circ_0000554
1399	circ_0008274
1400	circRUNX1
1401	circNINL
1402	CircCAMSAP1
1403	circ-USP1
1404	Hsa_circ_0006571
1405	circNOLC1
1406	Hsa_circ_0010235
1407	Circ_0081146
1408	CircRNA_141539
1409	Circ_0105346
1410	hsa_circ_0071036
1411	circPHC3
1412	circSEC24A
1413	circGLIS3
1414	circPARP4
1415	Circ0083429
1416	circ_0089153
1417	CircTM7SF3
1418	CircNR3C2
1419	hsa_circ_0009172
1420	Circ_0035483
1421	Circ_0031242
1422	Circ‑TOP2A
1423	CircRNA_0000429
1424	circEHBP1
1425	circANKIB1
1426	circ_NOTCH3
1427	circANKS1B
1428	circRNA_000684
1429	circST6GALNAC6
1430	Circ-AASDH
1431	circ_PIP5K1A
1432	CircRNA ZNF609
1433	CircUSP36
1434	Circ_0119872
1435	circTTC3
1436	circARPP21
1437	circ-PGAP3
1438	circ_0115744
1439	Circ_0004872
1440	circ_0014717
1441	circular RNA Ttc3
1442	circYY1
1443	Circ_0056285
1444	CircGDI2
1445	circFOXM1
1446	circPSD3
1447	circRBPMS
1448	circSETDB1
1449	circEIF4G2
1450	CircAGAP1
1451	hsa_circ_0002137
1452	circular RNA_0004674
1453	hsa_circ_0003489
1454	circDNM3OS
1455	Circ_0006174
1456	circ_0006948
1457	CircKIF2A
1458	CircMMP11
1459	CircRNA_PDHX
1460	circPDE5A
1461	circPKNOX1
1462	circRAB11FIP1
1463	circCTNNA1
1464	circRNA-FoxO1
1465	CircWAC
1466	hsa_circ_0006859
1467	circ_0000511
1468	circ-0000212
1469	circRNA-0006896
1470	circBRAF
1471	circ-AFF2
1472	circSPATA6
1473	circCUX1
1474	circROBO2
1475	circSOX4
1476	circ_0008928
1477	circCSPP1
1478	circ-IQGAP1
1479	hsa_circ_0099198
1480	circRNA_0000094
1481	circ-PRKCA
1482	circ_0000467
1483	circTP63
1484	circ_DOCK1
1485	circRHOT1
1486	hsa_circ_000425
1487	hsa_circ_0131235
1488	circTRAPPC6B
1489	circMAP2K4
1490	circ_0085289
1491	circ-RNF13
1492	circHIF1A
1493	circ-KIAA0907
1494	circ_0003420
1495	circAFF2
1496	circ_0000338
1497	circ-PITX1
1498	circRNA_101996
1499	hsa_circ_0002162
1500	circFAM73A
1501	hsa_circ_0015326
1502	circ_0005927
1503	circ_0006892
1504	circ_0000326
1505	circ_CELSR1
1506	circ_0005774
1507	circVRK1
1508	CircSPI1
1509	CircNEIL3
1510	Circ_0023028
1511	cirRNA_0074027
1512	circ‑CCT3
1513	circ‑ABCB10
1514	hsa_circ_0001666
1515	circSETD3
1516	circRNA PPP1CC
1517	Circ_HIPK3
1518	Circ-KRT6C
1519	circ-SKA3
1520	circ-ASPH
1521	CircCHST15
1522	circKLHL24
1523	hsa_circ_0009035
1524	circEXOC7
1525	circSOBP
1526	hsa_circ_0032463
1527	circ_0000629
1528	circ_0071589
1529	CircABCC3
1530	Circ_GRN
1531	circ-PTEN
1532	hsa_circ_101555
1533	Circ-MBOAT2
1534	CircEPB41L2
1535	circRNA_100395
1536	CircATP5SL
1537	circ_0092314
1538	circ_HECTD1
1539	Circ_0093887
1540	Circ-E2F3
1541	Circ_0116061
1542	hsa-circ-000881
1543	circ_0004136
1544	Circ-OSBPL2
1545	circ-OGDH
1546	Circ_0001806
1547	hsa_circ_0000700
1548	circATP5B
1549	hsa_circ_0058357
1550	circ_LRIG3
1551	Circ_0055625
1552	Circ_0006168
1553	circTRAF3
1554	circFBXW7
1555	hsa_circ_0110102
1556	circE2F2

## Sheet: disease
Disease name and their respective IDs
disease ID	disease name
1	Cervical cancer
2	Lung cancer
3	Cardiovascular disease
4	Pancreatic ductal adenocarcinoma
5	Osteoarthritis
6	Rheumatoid arthritis
7	Atherosclerosis
8	Hepatocellular carcinoma
9	Ebola virus disease
10	Repeated implantation failure
11	Acute respiratory distress syndrome
12	Breast cancer
13	Primary biliary cirrhosis
14	Osteosarcoma
15	Colorectal cancer
16	Triple negative breast cancer
17	Bladder cancer
18	Gastric cancer
19	Hepatic steatosis
20	Oral squamous cell carcinoma
21	T2DM with depression
22	Ischemic stroke
23	Hypopharyngeal squamous cell carcinoma
24	Lung adenocarcinoma
25	Myocardial infarction
26	Clear cell renal cell carcinoma
27	Hypertension
28	Cervical carcinoma
29	Papillary thyroid carcinoma
30	Glioma
31	Myocardial fibrosis
32	Hirschsprung disease
33	Nonalcoholic steatohepatitis
34	Hypertrophic cardiomyopathy
35	Bladder carcinoma
36	Ischemia-reperfusion injury
37	Esophageal squamous cell carcinoma
38	Nervous inflammatory diseases or immune disorders
39	Acute kidney injury
40	Chronic myeloid leukemia
41	Bladder urothelial carcinoma
42	Prostate adenocarcinoma
43	Thyroid cancer
44	Lead-induced neuronal cell apoptosis
45	Non-small cell lung cancer
46	Diabetic retinopathy
47	Tuberculosis
48	Thoracic aortic dissection
49	Hepatoblastoma
50	Head and neck squamous cell carcinoma
51	Pulmonary hypertension
52	Nasopharyngeal carcinoma
53	Prostate cancer
54	Peripheral nerve injury
55	Glioblastoma
56	Pancreatic cancer
57	Acute lymphoblastic leukemia
58	Chronic hepatitis B
59	Age-related cataract
60	Carcinogenesis
61	Primary hepatic carcinoma
62	Essential hypertension
63	Preeclampsia
64	Lung squamous cell carcinoma
65	Systemic lupus erythematosus
66	Gastric carcinoma
67	Infantile hemangioma
68	Lupus nephritis
69	Silicosis
70	Melanoma
71	Acute myeloid leukemia
72	Diabetic nephropathy
73	Intervertebral disc degeneration
74	Coronary artery disease
75	Vascular endothelial dysfunction
76	Retinal neurodegeneration
77	Breast carcinoma
78	Glaucoma
79	Gallbladder cancer
80	Diabetes mellitus
81	Retinal vascular dysfunction
82	Chronic lymphocytic leukemia
83	Acute promyelocytic leukemia
84	Laryngeal squamous cell carcinoma
85	Alzheimer's disease
86	Multiple myeloma
87	Nonfunctioning pituitary adenomas
88	Uveal melanoma
89	Spinal cord injury
90	Salivary adenoid cystic carcinoma
91	Colon cancer
92	Epilepsy
93	Ovarian endometriosis
94	Temporal lobe epilepsy
95	Renal carcinoma
96	Hypopharyngeal carcinoma
97	Oral mucosal melanoma
98	Hypertrophic scar
99	Type 2 diabetes mellitus
100	Psoriasis
101	Idiopathic pulmonary fibrosis
102	Non-alcoholic fatty liver disease
103	Esophageal carcinoma
104	Ovarian carcinoma
105	Ovarian cancer
106	Cancer
107	Endometrial carcinoma
108	Cleft palate
109	Anorectal malformation
110	Heart failure
111	Intracranial aneurysm
112	Diabetic cataract
113	Asthma
114	Cardiac fibrosis
115	Cutaneous squamous cell carcinoma
116	Cholangiocarcinoma
117	T-cell lymphoblastic lymphoma
118	Retinoblastoma
119	Conjunctival melanoma
120	Laryngeal cancer
121	Neuronal cell injury
122	Oral cancer
123	Liver cancer
124	Endometriosis
125	Periodontitis
126	Esophageal cancer
127	Influenza A virus infection
128	Osteoporosis
129	Hashimoto's thyroiditis
130	Parathyroid carcinoma
131	Acute Stanford type A aortic dissection
132	Ulcerative colitis
133	Allergic rhinitis
134	Acute pancreatitis
135	Abdominal aortic aneurysm
136	Autism spectrum disorder
137	Inflammatory response
138	Epithelial ovarian cancer
139	Lipopolysaccharide
140	Radiation-induced liver disease
141	Cerebral ischemia
142	Endometrial cancer
143	Hypoxic-ischaemic encephalopathy
144	Salpingitis
145	Pressure ulcer
146	Age-related macular degeneration
147	Liver fibrosis
148	Vein graft
149	Schizophrenia
150	Bipolar disorder
151	Neuropathic pain
152	Myocardial ischemia
153	Craniocerebral trauma
154	Corneal neovascularization
155	Acute myocardial infarction
156	Acute ischemic stroke
157	Keloid
158	Renal cell carcinoma
159	Pneumonia
160	Rectal cancer
161	Hyperglycemia
162	Inflammation
163	Senile dementia
164	Skin melanoma
165	Dengue fever
166	Tongue squamous cell carcinoma
167	Alcoholic liver disease
168	Parkinson's disease
169	Cellular senescence
170	Inflammatory bowel disease
171	Small cell lung cancer
172	Neuroblastoma
173	Bedsore
174	Kidney cancer
175	Diffuse large B-cell lymphoma
176	Scar
177	Leukemia
178	Pulmonary arterial hypertension
179	Diabetic cardiomyopathy
180	Cardiac hypertrophy
181	Bone cancer
182	Osteogenesis
183	Thyroid carcinoma
184	Stroke
185	Diabetic foot ulcer
186	Obesity
187	Hepatic fibrosis
188	Encephalitis
189	Postmenopausal osteoporosis
190	Temporomandibular joint osteoarthritis
191	Polarized macrophages
192	Neuroinflammatory disorders
193	Angiogenesis
194	Chronic obstructive pulmonary disease
195	Cardiotoxicity
196	Diabetic kidney disease
197	Papillary thyroid microcarcinoma
198	Neointimal hyperplasia
199	Adrenocortical carcinoma
200	Bronchopulmonary dysplasia
201	Intervertebral disk degeneration
202	Congenital heart disease
203	Liver injury
204	Type 1 diabetes mellitus
205	Gastric adenocarcinoma
206	Ischemic heart disease
207	Myocardial injury
208	Hypoxia-induced cardiomyocyte injuries
209	Sepsis
210	Ischemia reperfusion injury
211	Atrial fibrillation
212	Focal segmental glomerulosclerosis
213	Human aortic smooth muscle cell
214	Polycystic ovary syndrome
215	Laryngocarcinoma
216	Fetal growth restriction
217	Nasopharyngeal cancer
218	Neuronal injury
219	Vascular disease
220	Neurotoxicity and neuroinflammation
221	Doxorubicin-Induced cardiotoxicity
222	Pituitary adenoma
223	Major depressive disorder
224	Laryngeal squamous cell cancer
225	Aortic valve calcification
226	Cryptococcal meningitis
227	Chondrocyte apoptosis
228	Cervical adenocarcinoma
229	Hepatitis B
230	Medulloblastoma
231	Trauma-induced osteonecrosis of femoral head
232	Basal cell carcinoma
233	Kidney injury
234	Ameloblastoma
235	Hepatoma
236	Intervertebral disc disease
237	Myopia
238	Malignant melanoma
239	T cell acute lymphoblastic leukemia
240	Sepsis-induced liver damage
241	Steroid-induced osteonecrosis of the femoral head
242	Haemangiomas
243	Cerebral infarction

## Sheet: miRNA
MiRNA name and their respective IDs
miRNA ID	miRNA name
1	miR-506
2	miR-339-5p
3	miR-124
4	miR-26a
5	miR-17-3p
6	miR-30b-3p
7	miR-143
8	miR-448
9	miR-9
10	miR-106b
11	miR-34a
12	miR-193b
13	miR-497
14	miR-138
15	miR-29a
16	miR-424-5p
17	miR-29
18	miR-221
19	miR-129-5p
20	miR-134
21	miR-1271
22	miR-141-3p
23	miR-200b
24	miR-125b-5p
25	miR-630
26	miR-141
27	miR-652-3p
28	miR-195-5p
29	mir-214
30	miR-217
31	miR-26b-5p
32	miR-150-5p
33	miR-223
34	miR-7
35	miR-103a-3p
36	miR-145
37	miR-136
38	miR-548
39	miR-17
40	miR-518-d-5p
41	miR-29b
42	miR-370-3p
43	miR-671
44	miR-1252
45	miR-519d-3p
46	hsa-miR-320a
47	miR-1250-3p
48	miR-22-3p
49	miR-21
50	miR-4288
51	miR-498
52	miR-516b
53	miR-3607
54	hsa-miR-338-3p
55	hsa-miR-142-5p
56	has-miR-338-3p
57	miR-593
58	miR-149
59	miR-200a-3p
60	miR-122
61	miR-34
62	miR-638
63	miR-422a
64	miR-378a-3p
65	hsa-miR-1245
66	miR-767-3p
67	miR-503
68	miR-193a
69	miR-629
70	miR-522-3p
71	miR-661
72	miR-1275
73	miR-181
74	miR-155
75	miR-544a
76	miR-138-5p
77	miR-142-3p
78	miR‑196a‑5p
79	miR-22
80	miR-204
81	miR-130a
82	miR-29c-3p
83	miR-449a
84	miR-150
85	miR-431
86	miR-1324
87	miR-545
88	hsa-miR-6127
89	miR-30c-2-3p
90	miR-1205
91	miR-1287
92	miR-145-5p
93	miR-153-3p
94	miR-432-5p
95	miR-4753
96	miR-34a-5p
97	miR-331-3p
98	miR-346
99	hsa-miR-496
100	miR-185
101	miR-605-3p
102	miR-411-5p
103	miR-490-5p
104	miR-486
105	miR-4302
106	miR-1253
107	miR-4641
108	miR-761
109	miR-615-5p
110	miR-615
111	miR-93-5p
112	miR-204-3p
113	miR-212
114	miR-101
115	miR-200c
116	miR-654
117	miR-30a-3p
118	miR-558
119	miR-379
120	miR-607
121	miR-1261
122	miR-1228
123	miR-4316
124	miR-31-5p
125	miR-124-3p
126	miR-328-5p
127	miR-125
128	let-7
129	miR-876-5p
130	miRNA-7
131	miR-7a
132	miR-671-5p
133	miR-1299
134	miR-139-5p
135	miR-421
136	hsa-mir-3620-5p
137	miR-203a-3p
138	miR-198
139	miR-107
140	miR-296-5p
141	miR-492
142	miR-153
143	miR-375
144	miR-767-5p
145	miR-620
146	miR-646
147	miR-149-5p
148	miR-1231
149	miR-127-5p
150	miR-515-5p
151	miR-338-3p
152	miR-200c-3p
153	miR-361-3p
154	miR-3680-3p
155	miR-4443
156	miR-8075
157	miR449a
158	miR-133a-3p
159	miR-20a-5p
160	miR-548p
161	miR-197
162	miR-1238
163	miR-203
164	miR-335-5p
165	miR-484
166	miR-193a-5p
167	miR-3942
168	miR-7-5p
169	miR-106b-5p
170	miR-181a
171	miR-618
172	miR-182-5p
173	miR-6783-3p
174	miR-1178-3p
175	miR-148a-3p
176	miR-548g
177	miR-1260b
178	miR-186-5p
179	miR-31
180	miR-5008
181	miR-6884
182	miR-569
183	miR-625
184	miR-582-3p
185	miR-136-5P
186	hsa-miR-7-5p
187	miR-572
188	miR-30c
189	miR-324-5p
190	hsa_miR-630
191	miR-200a
192	miR-429
193	miR-125a-5p
194	miR-532-3p
195	miR-125a-3p
196	miR-370
197	hsa-miR-21-5p
198	miR-144
199	miR-509
200	miR-503-5p
201	miR-518a-5p
202	miR-1179
203	miR-593-3p
204	miR-199b-5p
205	miR-144-3p
206	miR-125b
207	miR-135a-5p
208	miR-326
209	miR-1183
210	miR-488-3p
211	miR-1236-3p
212	miR-367-5p
213	miR-1247-3p
214	miR-214-5p
215	miR-885-5p
216	miR-6506-5p
217	miR‑107
218	miR-520f
219	miR-140-5p
220	miR-1258
221	miR-205
222	mmu-miR-881-3p
223	miR-342-5p
224	miR-1200
225	miR-133a
226	miR-582
227	miR-10a-5p
228	miR-3171
229	miR-19a
230	miR-1224-5p
231	miR-1236
232	miR-1294
233	miR-133a-5p
234	microRNA-150-5p
235	miR-181a-5p
236	miR-302b-3p
237	miR-625-5p
238	miR-96-5p
239	miR-191
240	hsa-miR-337-3p
241	miR-17-5p
242	has-let-7a-5p
243	miR-182
244	hsa-miR-132-3p
245	miR-653
246	miR-29b-3p
247	miR-1304-5p
248	miR-1271-5p
249	miR-183
250	miR-205-5p
251	miR‑218
252	hsa-miR-622
253	miR-670-5p
254	miR-100-5p
255	miR4516
256	miR-1270
257	microRNA-485-3p
258	miR-194-5p
259	miR-3064–5p
260	miRNA-338-3p
261	miR-4493
262	miR-626
263	miRNA-545
264	miR-195
265	miR-433
266	miR-141-5p
267	miR-584
268	miR-567
269	miR-208a
270	miR-197-3p
271	miR-502-5p
272	miR-637
273	miR-3918
274	miR-942
275	miR-15b
276	miR-224-5p
277	miR-378a
278	miR-600
279	miR-98
280	miR-100
281	miR-130b
282	hsa-miR-214-3p
283	hsa-miR-139-5p
284	hsa-miR-93-5p
285	miR-1307
286	miR-1244
287	miR-1273g-3p
288	miR-589
289	miR-5095
290	miR-1285-5p
291	miR-135b-5p
292	hsa-mir-324-5p
293	miR-495
294	miR-382
295	miR‑1183
296	miR-614
297	miR-21-3p
298	miR-33a-5p
299	miR-28-5p
300	miR-320a
301	miR-3657
302	hsa-miR-335-3p
303	miR-337-3p
304	miR-526b
305	miR-6873-3p
306	miR-199a-5p
307	miR-940
308	miR-330-5p
309	miR-641
310	miR-223-3p
311	miR-146a-5p
312	miR-499a-5p
313	miR-487a
314	miR-382-5p
315	miR-326-3p
316	miR-188-5p
317	miR-1305
318	miR-570-3p
319	miR-187
320	miR-511
321	miR-1178
322	miR-26a-5p
323	miRNA-510-5p
324	miR-766-3p
325	miR-665
326	miR-1207-5p
327	miR-361-5p
328	miR-181b
329	miR-15a
330	miR-1322
331	miR-23a-3p
332	miR-942-5p
333	miR-760
334	miR-497-5p
335	miR-188-3p
336	hsa-miR-486-5p
337	miR-377
338	miR-3666
339	miR-340
340	miR-4319
341	miR-342-3p
342	miR-351-5p
343	miR‑320b
344	miR-297
345	miR-762
346	miR-455
347	miR-3186-3p
348	miR-512-5p
349	miR-384
350	microRNA-589-5p
351	miR-328-3p
352	miR-184
353	miR-449c-5p
354	miR-556-3p
355	miR-654-3p
356	miR‑432
357	miR-130a-5p
358	miR-219a-5p
359	miR-142-5p
360	miR-513b-5p
361	miR-578
362	miR-21–5p
363	miR-1323
364	miR-1287-5p
365	let-7a-5p
366	miR-670-3p
367	miR-19b-3p
368	miR-490-3p
369	miR-192-5p
370	miR-1229-3p
371	miR-16
372	miR-3607-5p
373	miR-29a-3p
374	miR-302e
375	miR-613
376	miR-520b
377	miR-628-5p
378	miR-1304
379	miR-4683
380	miR-133b
381	miR-27b-3p
382	miRNA-646
383	miR-431-5p
384	microRNA-490-3p
385	miR-19-5b
386	miR-636
387	hsa-miR-566
388	miR-381-3p
389	miR-877-3p
390	miR-640
391	miR-145-3p
392	hsa-miRNA-599
393	miR-155-5p
394	miRNA-328-5p
395	miRNA-145-5p
396	microRNA-545
397	miR-142
398	miR-134-5p
399	miR-486-5p
400	miR-1184
401	miR-146b-3p
402	miR-1265
403	hsa-miR-19b-1-5p
404	miR-1182
405	miR-599
406	miR-27a
407	miR-660
408	miR-130a-3p
409	miR-491-5p
410	miR-892b
411	miR-875-3p
412	miR-214-3p
413	miR-1138
414	miR-15
415	miR-505
416	miR-185-3p
417	miR-23a
418	miR-206
419	miR-24-3p
420	miR-296-3p
421	miR-19b
422	miR-424
423	miR‑646
424	miR-99a
425	miR-4663
426	miR-20b-5p
427	miR-888
428	miR-27a-3p
429	miR-128-3p
430	miR-139-3p
431	miR-10b-5p
432	miR-526b-5p
433	hsa_miR-329-5p
434	miR-1273a
435	miR-2467-3p
436	miR‑1231
437	microRNA-144
438	miR-137-3p
439	miR-203a-3p.1
440	miR-379-5p
441	hsa-miR-335
442	microRNA-361-3p
443	miR‑125b
444	miR-411
445	miR-92
446	miR-1306-3p
447	miR-6778-5p
448	miR-362-3p
449	miR-585
450	miR-101-3p
451	miR26b-5p
452	miR-486-3p
453	miR-103
454	miR-3187-3p
455	miR-1256
456	miR-377-3p
457	miR-378
458	miR-103a-2-5p
459	miR-577
460	miR-873-3p
461	miR-218-5p
462	miR‑145‑5p
463	miR-335-3p
464	miR-553
465	miR-93
466	miR-597-5p
467	hsa-miR-933
468	microRNA-218-5p
469	miR-335
470	miR-6893
471	miR-338-5p
472	miR-605
473	miR-20a
474	hsa-miR-711
475	miR-1233-3p
476	miR-498–5p
477	miR-374c
478	miR-127
479	miR-194
480	miR-340-5p
481	miR-3200-5p
482	miR-132
483	miR-890
484	miR-376c-3p
485	miR-329-3p
486	miR-545-3p
487	miR-659
488	miR-143-3p
489	miR-516b-5p
490	miR-140-3p
491	miR-542-3p
492	miR-500b-5p
493	miR-766
494	miR-21-5p
495	miR-518c-5p
496	miR-125a
497	miR-510-5p
498	miR-4736
499	miR-188
500	miR-514a-5p
501	miR-580-3
502	miR-1227
503	hsa-miR-409-5p
504	miR-1224-3p
505	miR-18b-3p
506	miR-4720-3p
507	miR-1243
508	miR‑1297
509	miR‑370‑3p
510	miR-1180
511	miR‑23a‑5p
512	miR-944
513	miRNA-93-5p
514	miRNA-296-5p
515	miR-211-5p
516	miR-330-3p
517	miR-513a-5p
518	miR-485-5p
519	miR-186
520	miR-98-5p
521	miR-873
522	hsa-miR-637
523	hsa-miR-502-5p
524	miR-433-3p
525	miR-7670-3p
526	miR-65
527	miR-548b-3p
528	miR-616-3p
529	miR-885-3p
530	miR-766-5p
531	miR-376a
532	miR-99a-5p
533	miR-663a
534	hsa-miR-185-3p
535	miR-556-5p
536	miR-125-5p
537	miR-4491
538	miR-485-3p
539	miR‑210‑5p
540	miR-224
541	miR-873-5p
542	miR-587
543	miR-185-5p
544	miR-18b-5p
545	miR-101-5p
546	miR‑34a‑5p
547	hsa-miR-143-3p
548	miR-149
549	miR-1292-5p
550	miR-192
551	miR-1225
552	miR-1286
553	miR-204-5p
554	miR-181d-5p
555	miR-29a-5p
556	miR-495-3p
557	miR-199a-3p
558	miRNA-1224-5p
559	miR-7222-3p
560	miRNA-377
561	miR-212-3p
562	MiR-455-3p
563	miR-634
564	miR-4459
565	miR-409-3p
566	miR-591
567	miR-615-3p
568	miR-6089
569	miR-4270
570	miR-154-5p
571	miR-92a
572	miR-16-5p
573	miR‑597‑3p
574	miR197-3p
575	miR-372-3p
576	miR-151-3p
577	miR-610
578	miR-210
579	miR-148a-5p
580	miR-26b
581	TGF-β1
582	miR‑195‑5p
583	miR-512-3p
584	miR-501-3p
585	miR-516a-5p
586	mPTP
587	miR-328
588	miRNA-326
589	miR-106a
590	miR503
591	miR-193a-3p
592	miR-496
593	miR-933
594	miR-1296
595	miR-338
596	miR-152-3p
597	miR-455-5p
598	miR-562
599	miR-493-5p
600	miRNA-124
601	miR-23b-3p
602	miR29a
603	miR-9-5p
604	miR‑485‑5p
605	miR‑101b
606	miR-133
607	MiR-148b-3p
608	miR-324-3p
609	miR-197-5p
610	miR-524-5p
611	miR-590-5p
612	miR-617
613	miR-1248
614	miR-9-3p
615	miR-139−3p
616	miR-145-5p
617	miR-383
618	miR-508-3p
619	miR-380-3p
620	miR-4458
621	miR-541-3p
622	miR-39-3p
623	miR-374a-3p
624	miR-758
625	miR-1297
626	miR‑138‑5p
627	miR-1180-3p
628	microRNA-375
629	miR-144-5p
630	miR637
631	MiR-326
632	miR-376b-3p
633	miR-135a
634	miR-195-5p
635	miR-524-3p
636	miR-452-5p
637	miR-152
638	miR-489-3p
639	miR-30b-5p
640	miR-936
641	miR-221-3p
642	miR-4262
643	microRNA-485-5p
644	miR-1233-3p
645	miR-651
646	miR-548I
647	miR-641
648	miR-137
649	miR-1204
650	miR-33a
651	miR-507
652	miR-149-3p
653	miR-183-5p
654	miR-526b-3p
655	miR-3619-5p
656	miR-494-3p
657	hsa-miR-660-3p
658	miR-802
659	miR-580-3p
660	microRNA-101-3p
661	microRNA-217
662	miR-502-3p
663	miR-548c-3p
664	miR-345-5p
665	hsa-miR-34a-5p
666	hsa-miR-2682
667	miR-1283
668	miR-203a
669	miR-564
670	microRNA-384
671	miR-4738-3p
672	microRNA-145-5p
673	miR-377-5p
674	miR-1296-5p
675	hsa-miR-6768-5p
676	miR-595
677	miR‑149‑5p
678	miR-1827
679	miR-1285-3p
680	miR-629-3p
681	miR-654-5p
682	hsa-miR-150-5p
683	miR-4793-5p
684	miRNA-148b-3p
685	miR‑139‑3p
686	let-7c-5p
687	miR-6931
688	miR-25-3p
689	mir-30b
690	miR-122-5p
691	miR-30-5p
692	miR-3198
693	miR-506-3p
694	microRNA-138-5p
695	miR-584-5p
696	miR-146a
697	microRNA-186
698	miR-6792-3p
699	miR-126
700	miR-34b-5p
701	miR-658
702	miR-583
703	miR-509-3p
704	miRNA-126
705	miR-758-3p
706	miR-770-5p
707	miR-520a-5p
708	mir-6881-3p
709	miR-4500
710	miR-187-3p
711	miR-1224
712	miR-3662
713	miR-432-3p
714	miR-488
715	microRNA-452
716	microRNA-30a-3p
717	MiR-877-5p
718	miR-383-5p
719	miR‑4428
720	miR‑637
721	miR-134-3p
722	hsa-miR-483-3p
723	miR-539-3p
724	miR-1276
725	miR-127-3p
726	miR-557
727	miR-154-3p
728	miR-921
729	microRNA-138
730	miR-647
731	miR-1
732	miR-4469
733	miR-489
734	miR-1193
735	miR-644a
736	miRNA-125a-5p
737	miR-608
738	miR-513a-3p
739	miR-924
740	miR‑346
741	miR-1197
742	miR-635
743	miR-623
744	miR-622
745	miR-543
746	miR-769-5p
747	miR-668-3p
748	miR-148a
749	miR-769-3p
750	miR-454-3p
751	miR-92b-3p
752	miR-218
753	miR-15-5p
754	microRNA-377-3p
755	miR-874-3p
756	miR-362-5p
757	miR-129
758	miR-363-3p
759	miR-573
760	miR-491
761	miR1264
762	miR-1290
763	miR-650
764	miR-1273f
765	microRNA-432
766	miR-34c-5p
767	miR-432
768	miR-132-3p
769	mir-106a-5p
770	microRNA-874-3p
771	miR-NC
772	miR-6894-5p
773	miR-127-3p
774	miR-24
775	microRNA-338-3p
776	miR-1307-3p
777	microRNA-552
778	miR‑525‑3p
779	miR‑1287‑5p
780	miR‑1271
781	miR‑330‑5p
782	miR-520h
783	miR-222-3p
784	miR-889-3p
785	miR‑330‑3p
786	hsa-miR-107
787	miR-876-3p
788	miR-200b-3p
789	miR-1229
790	hsa‑miR‑24‑3p
791	miR-30e-5p
792	miR-580-5p
793	has-miR-221-3p
794	hsa-mir-1208
795	hsa-miR-1307
796	miR-101-3p.1
797	miR-106
798	miR-1182.
799	miR1227-5p
800	miR-1247-5p
801	miR-135b
802	miR-1538
803	miR-181b-5p
804	miR-192-3p
805	miR‑193a‑5p
806	miR-211
807	miR-3164
808	miR-32-5p
809	miR-423-3p
810	miR-494
811	miR-519-5p
812	miR-527
813	miR-532-5p
814	miR‑647
815	miR-653-5p
816	miR-660-3p
817	miR-6753-5p
818	miR-6776-5p
819	miR-6809
820	miR-96-3p
821	has-miR-222-3p
822	miR-135b-3p
823	miR-23c
824	miR‑326
825	miR-34b
826	miR-451
827	miR-616
828	miR-643
829	has-miR-181-5p
830	miR-216b
831	miR-29c
832	has-miR-449a
833	miR-128
834	miR-34c
835	hsa-miR-125a-5p
836	has-miR-449b-5p
837	has-miR-483-3p
838	hsa-miR-582-5p
839	miR-612
840	miR-4688

## Sheet: circRNA-disease association
CircRNA-disease association. This worksheet includes the name of each entity and its corresponding ID.
circRNA ID	circRNA name	disease name	disease ID
1	circRNA-000284	Cervical cancer	1
2	circUBAP2	Lung cancer	2
3	hsa_circ_0013509	Cardiovascular disease	3
4	circRNA_100782	Pancreatic ductal adenocarcinoma	4
4	circRNA_100782	Pancreatic ductal adenocarcinoma	4
5	hsa_circ_0000064	Lung cancer	2
6	hsa_circ_0005105	Osteoarthritis	5
7	hsa_circ_0004712	Rheumatoid arthritis	6
8	hsa_circ_0003575	Atherosclerosis	7
9	hsa_circ_0001445	Hepatocellular carcinoma	8
10	circRNA-chr19	Ebola virus disease	9
11	hsa_circ_0070616	Repeated implantation failure	10
12	hsa_circ_0006935	Repeated implantation failure	10
13	mmu_circRNA_19423	Acute respiratory distress syndrome	11
14	rno_circRNA_010489	Acute respiratory distress syndrome	11
15	rno_circRNA_011426	Acute respiratory distress syndrome	11
16	mmu_circRNA_30664	Acute respiratory distress syndrome	11
17	rno_circRNA_005564	Acute respiratory distress syndrome	11
18	hsa_circ_0001982	Breast cancer	12
19	hsa_circ_402458	Primary biliary cirrhosis	13
20	hsa_circ_0092509	Osteosarcoma	14
21	hsa_circ_0007874	Hepatocellular carcinoma	8
22	hsa_circ_0001724	Colorectal cancer	15
23	hsa_circ_0005239	Triple negative breast cancer	16
24	hsa_circ_0045714	Osteoarthritis	5
25	hsa_circRNA_103801	Osteosarcoma	14
26	hsa_circ_0018289	Cervical cancer	1
27	hsa_circ_0020397	Colorectal cancer	15
28	hsa_circ_0002768	Bladder cancer	17
29	circLARP4	Gastric cancer	18
30	has-circRNA_0046367	Hepatic steatosis	19
31	hsa_circ_0013339	Oral squamous cell carcinoma	20
32	hsa_circRNA_003251	T2DM with depression	21
33	hsa_circRNA_015115	T2DM with depression	21
34	hsa_circRNA_100918	T2DM with depression	21
35	hsa_circRNA_005019	T2DM with depression	21
36	circR-284	Ischemic stroke	22
37	hsa_circ_0005986	Hepatocellular carcinoma	8
38	hsa_circ_0058106	Hypopharyngeal squamous cell carcinoma	23
39	hsa_circ_0058107	Hypopharyngeal squamous cell carcinoma	23
40	hsa_circ_0024108	Hypopharyngeal squamous cell carcinoma	23
41	hsa_circ_0036722	Hypopharyngeal squamous cell carcinoma	23
42	hsa_circ_0002260	Hypopharyngeal squamous cell carcinoma	23
43	hsa_circ_0001189	Hypopharyngeal squamous cell carcinoma	23
44	hsa_circ_0013958	Lung adenocarcinoma	24
45	hsa_circ_0004771	Breast cancer	12
46	hsa_circ_0001824	Breast cancer	12
47	hsa_circ_0001875	Breast cancer	12
48	hsa_circ_0006054	Breast cancer	12
49	hsa_circ_0004619	Breast cancer	12
50	hsa_circ_406697	Breast cancer	12
51	hsa_circ_0008717	Breast cancer	12
52	circSNX27	Hepatocellular carcinoma	8
53	circRNA_000839	Hepatocellular carcinoma	8
54	hsa_circ_0056288	Osteosarcoma	14
2	circUBAP2	Osteosarcoma	14
2	circUBAP2	Osteosarcoma	14
55	circRNA_100269	Gastric cancer	18
56	circRNA_010567	Myocardial infarction	25
57	mmu_circ_0000290	Cardiovascular disease	3
58	hsa_circ_0000096	Clear cell renal cell carcinoma	26
59	hsa_circ_0005870	Hypertension	27
60	hsa_circ_0004018	Hepatocellular carcinoma	8
61	hsa_circ_0016347	Osteosarcoma	14
62	hsa_circ_0031288	Cervical carcinoma	28
63	hsa_circ_0002111	Papillary thyroid carcinoma	29
64	hsa_circ_0004458	Papillary thyroid carcinoma	29
65	hsa_circ_0015278	Papillary thyroid carcinoma	29
66	hsa_circ_0008016	Papillary thyroid carcinoma	29
45	hsa_circ_0004771	Papillary thyroid carcinoma	29
67	hsa_circ_0021553	Papillary thyroid carcinoma	29
68	hsa_circ_0079891	Papillary thyroid carcinoma	29
69	hsa_circ_0067103	Papillary thyroid carcinoma	29
70	hsa_circ_0091894	Papillary thyroid carcinoma	29
71	hsa_circ_0092315	Papillary thyroid carcinoma	29
72	hsa_circ_0078738	Papillary thyroid carcinoma	29
73	hsa_circ_0064557	Papillary thyroid carcinoma	29
74	hsa_circ_0000516	Papillary thyroid carcinoma	29
75	hsa_circ_0004846	Papillary thyroid carcinoma	29
76	hsa_circ_0003505	Papillary thyroid carcinoma	29
77	hsa_circ_0081342	Papillary thyroid carcinoma	29
58	hsa_circ_0000096	Gastric cancer	18
78	hsa_circ_0000594	Glioma	30
79	circRNA_000203	Myocardial fibrosis	31
80	hsa_circ_0000615	Hirschsprung disease	32
81	mmu_circ_0001351	Nonalcoholic steatohepatitis	33
82	mmu_circ_0001046	Nonalcoholic steatohepatitis	33
83	mmu_circ_0000254	Hypertrophic cardiomyopathy	34
84	cir-ITCH	Lung cancer	2
85	hsa_circ_0041103	Bladder carcinoma	35
86	hsa_circ_0000677	Colorectal cancer	15
87	hsa_circ_0023404	Osteoarthritis	5
88	mmu-circRNA-015947	Ischemia-reperfusion injury	36
89	circRNA_081881	Myocardial infarction	25
84	cir-ITCH	Colorectal cancer	15
84	cir-ITCH	Esophageal squamous cell carcinoma	37
84	cir-ITCH	Bladder cancer	17
90	hsa-circRNA 2149	Nervous inflammatory diseases or immune disorders	38
91	hsa_circ_0003266	Acute kidney injury	39
92	hsa_circ_0141539	Cervical cancer	1
93	hsa_circ_0080145	Chronic myeloid leukemia	40
94	hsa_circ_0000284	Bladder urothelial carcinoma	41
94	hsa_circ_0000284	Breast cancer	12
94	hsa_circ_0000284	Colorectal cancer	15
94	hsa_circ_0000284	Hepatocellular carcinoma	8
94	hsa_circ_0000284	Gastric cancer	18
94	hsa_circ_0000284	Clear cell renal cell carcinoma	26
94	hsa_circ_0000284	Prostate adenocarcinoma	42
95	hsa_circ_0088483	Thyroid cancer	43
96	circRar1	Lead-induced neuronal cell apoptosis	44
97	hsa_circ_0043256	Non-small cell lung cancer	45
98	hsa_circ_0005015	Diabetic retinopathy	46
99	hsa_circ_0043497	Tuberculosis	47
100	hsa_circ_0030045	Tuberculosis	47
101	hsa_circ_0001417	Tuberculosis	47
102	hsa_circ_0030569	Tuberculosis	47
103	hsa_circ_0001204	Tuberculosis	47
104	hsa_circ_0004372	Thoracic aortic dissection	48
105	hsa_circ_0015756	Hepatoblastoma	49
106	circ-Dnmt1	Breast cancer	12
107	circRNA_036186	Head and neck squamous cell carcinoma	50
108	circRNA-MTO1	Breast cancer	12
109	circ-ITCH	Papillary thyroid carcinoma	29
110	Circ-UBR5	Non-small cell lung cancer	45
111	circ_0026344	Colorectal cancer	15
112	mmu_circRNA_004592	Pulmonary hypertension	51
113	mmu_circRNA_018701	Pulmonary hypertension	51
114	mmu_circRNA_010744	Pulmonary hypertension	51
115	mmu_circRNA_015666	Pulmonary hypertension	51
116	mmu_circRNA_016636	Pulmonary hypertension	51
117	mmu_circRNA_018351	Pulmonary hypertension	51
118	mmu_circRNA_008379	Pulmonary hypertension	51
119	hsa_circRNA_103571	Tuberculosis	47
120	hsa_circRNA_091692	Tuberculosis	47
121	hsa_circRNA_102296	Tuberculosis	47
122	hsa_circRNA_029965	Tuberculosis	47
123	circHIPK3	Nasopharyngeal carcinoma	52
124	circFADS2	Non-small cell lung cancer	45
31	hsa_circ_0013339	Colorectal cancer	15
125	circIRAK3	Breast cancer	12
126	hsa_circ_0032462	Osteosarcoma	14
127	hsa_circ_0028173	Osteosarcoma	14
128	hsa_circ_0005909	Osteosarcoma	14
129	hsa_circRNA_101981	Prostate cancer	53
130	hsa_circRNA_008068	Prostate cancer	53
131	hsa_circRNA_406557	Prostate cancer	53
132	hsa_circRNA_101996	Prostate cancer	53
133	hsa_circRNA_091420	Prostate cancer	53
134	hsa_circ_0007534	Breast cancer	12
135	circ-CFH	Glioma	30
136	Circ-ZEB1.33	Hepatocellular carcinoma	8
137	hsa_circ_0002980	Hepatocellular carcinoma	8
138	hsa_circ_0000098	Hepatocellular carcinoma	8
139	hsa_circRNA_007148	Papillary thyroid carcinoma	29
140	hsa_circRNA_004662	Papillary thyroid carcinoma	29
141	hsa_circRNA_046843	Papillary thyroid carcinoma	29
142	hsa_circRNA_061346	Papillary thyroid carcinoma	29
143	hsa_circRNA_047771	Papillary thyroid carcinoma	29
144	hsa_circRNA_405498	Papillary thyroid carcinoma	29
145	hsa_circRNA_101408	Papillary thyroid carcinoma	29
146	hsa_circRNA_014213	Papillary thyroid carcinoma	29
147	hsa_circ_0000792	Lung adenocarcinoma	24
148	circ-IARS	Pancreatic ductal adenocarcinoma	4
149	circRNA-000425	Gastric cancer	18
150	circRNA.2837	Peripheral nerve injury	54
151	hsa_circ_0000177	Glioma	30
152	hsa_circ_0077232	Glioblastoma	55
153	hsa_circ_0006215	Pancreatic cancer	56
154	hsa_circ_0046264	Lung cancer	2
155	hsa_circ_0000673	Hepatocellular carcinoma	8
156	circPVT1	Acute lymphoblastic leukemia	57
157	hsa_circ_0000650	Chronic hepatitis B	58
158	circ-BANP	Lung cancer	2
123	circHIPK3	Age-related cataract	59
159	hsa_circRNA_000167	Pancreatic cancer	56
160	hsa_circRNA_101717	Pancreatic cancer	56
161	hsa_circRNA_102049	Pancreatic cancer	56
162	hsa_circRNA_102051	Pancreatic cancer	56
163	hsa_circRNA_102619	Pancreatic cancer	56
164	hsa_circRNA_103076	Pancreatic cancer	56
165	hsa_circRNA_104084	Pancreatic cancer	56
166	hsa_circRNA_104270	Pancreatic cancer	56
167	hsa_circ_0000847	Hepatocellular carcinoma	8
84	cir-ITCH	Glioma	30
168	circ0006916	Lung cancer	2
169	circRNA_100284	Carcinogenesis	60
170	hsa-circ-0012129	Glioma	30
171	hsa_circ_400031	Primary hepatic carcinoma	61
172	hsa_circ_102347	Primary hepatic carcinoma	61
173	circMAN2B2	Lung cancer	2
174	hsa_circ_0037911	Essential hypertension	62
175	hsa_circ_0007385	Non-small cell lung cancer	45
176	hsa_circ_0036877	Preeclampsia	63
177	hsa_circRNA_103827	Lung squamous cell carcinoma	64
178	hsa_circRNA_103829	Lung squamous cell carcinoma	64
179	hsa_circRNA_026195	Lung squamous cell carcinoma	64
180	hsa_circRNA_104852	Lung squamous cell carcinoma	64
181	hsa_circRNA_103565	Lung squamous cell carcinoma	64
182	hsa_circRNA_103831	Lung squamous cell carcinoma	64
183	hsa_circRNA_000122	Lung squamous cell carcinoma	64
184	hsa_circRNA_102878	Lung squamous cell carcinoma	64
185	hsa_circRNA_002131	Lung squamous cell carcinoma	64
186	hsa_circRNA_102556	Lung squamous cell carcinoma	64
187	circ-Foxo3	Non-small cell lung cancer	45
188	hsa_circ_0092374	Systemic lupus erythematosus	65
189	hsa_circ_0003146	Systemic lupus erythematosus	65
190	hsa_circ_0034398	Systemic lupus erythematosus	65
191	hsa_circ_0046599	Systemic lupus erythematosus	65
192	circ-SHKBP1	Glioma	30
193	circRNA_Atp9b	Osteoarthritis	5
194	hsa_circ_0046701	Glioma	30
195	hsa_circ_100721	Oral squamous cell carcinoma	20
196	hsa_circ_0012673	Lung adenocarcinoma	24
197	hsa_circ_0000520	Gastric carcinoma	66
198	hsa_circ_0001859	Rheumatoid arthritis	6
199	circ-ZFR	Gastric cancer	18
200	hsa_circ_0046366	Hepatic steatosis	19
201	hsa_circ_0023984	Infantile hemangioma	67
202	hsa_circ_0079385	Infantile hemangioma	67
203	hsa_circ_0001564	Osteosarcoma	14
204	hsa_circ_0014717	Colorectal cancer	15
205	hsa_circ_0014130	Non-small cell lung cancer	45
206	hsa_circ_0016760	Non-small cell lung cancer	45
207	circRNA-000911	Breast cancer	12
208	circHLA-C	Lupus nephritis	68
209	hsa_circ_0005075	Hepatocellular carcinoma	8
210	circHECTD1	Silicosis	69
211	mmu_circ_0000375	Silicosis	69
212	hsa_circ_0067934	Hepatocellular carcinoma	8
212	hsa_circ_0067934	Lung adenocarcinoma	24
213	hsa_circ_0009910	Osteosarcoma	14
214	hsa_circ_0011946	Breast cancer	12
215	hsa_circ_0045272	Systemic lupus erythematosus	65
216	hsa_circ_0072995	Breast cancer	12
217	hsa_circ_0002052	Osteosarcoma	14
205	hsa_circ_0014130	Non-small cell lung cancer	45
218	hsa_circ_0102722	Bladder cancer	17
219	circRNA_0084043	Melanoma	70
220	hsa_circ_0008039	Breast cancer	12
221	hsa_circ_0000479	Triple negative breast cancer	16
222	CircNFIX	Glioma	30
223	hsa_circ_0001649	Non-small cell lung cancer	45
224	hsa_circ_0010090	Hepatocellular carcinoma	8
225	hsa_circ_0000488	Acute myeloid leukemia	71
226	mmu_circ_0015698	Diabetic nephropathy	72
227	CircRNA_104670	Intervertebral disc degeneration	73
228	hsa_circ_0002623	Bladder cancer	17
86	hsa_circ_0000677	Hepatocellular carcinoma	8
229	hsa_circ_0000144	Bladder cancer	17
230	hsa_circ_0103809	Hepatocellular carcinoma	8
231	hsa_circ_0016788	Hepatocellular carcinoma	8
232	hsa_circRNA_103809	Lung cancer	2
233	hsa_circ_0077179	Systemic lupus erythematosus	65
234	hsa_circ_0092340	Osteosarcoma	14
235	circRBM23	Hepatocellular carcinoma	8
236	hsa_circ_0000896	Non-small cell lung cancer	45
237	circC3P1	Hepatocellular carcinoma	8
134	hsa_circ_0007534	Glioma	30
80	hsa_circ_0000615	Diabetic retinopathy	46
80	hsa_circ_0000615	Hypertension	27
80	hsa_circ_0000615	Coronary artery disease	74
80	hsa_circ_0000615	Vascular endothelial dysfunction	75
238	mmu_circ_0001797	Retinal neurodegeneration	76
239	circ-Ccnb1	Breast carcinoma	77
240	hsa_circ_0066444	Gastric cancer	18
241	hsa_circ_0000268	Glaucoma	78
242	hsa_circ_0001346	Lung adenocarcinoma	24
243	hsa_circ_0000426	Clear cell renal cell carcinoma	26
244	mmu_circ_0001098	Ischemic stroke	22
245	circDLGAP4	Ischemic stroke	22
246	mmu_circ_0001544	Silicosis	69
247	hsa_circ_0001577	Bladder cancer	17
248	hsa_circ_0075001	Acute myeloid leukemia	71
249	hsa_circ_0091702	Intervertebral disc degeneration	73
94	hsa_circ_0000284	Gallbladder cancer	79
94	hsa_circ_0000284	Gastric cancer	18
123	circHIPK3	Glioma	30
94	hsa_circ_0000284	Colorectal cancer	15
94	hsa_circ_0000284	Hepatocellular carcinoma	8
94	hsa_circ_0000284	Diabetes mellitus	80
250	mmu_circ_0001052	Diabetes mellitus	80
123	circHIPK3	Retinal vascular dysfunction	81
94	hsa_circ_0000284	Bladder cancer	17
94	hsa_circ_0000284	Non-small cell lung cancer	45
251	hsa_circ_0000707	Chronic lymphocytic leukemia	82
252	hsa_circ_0072088	Papillary thyroid carcinoma	29
65	hsa_circ_0015278	Lung cancer	2
253	hsa_circ_0000907	Breast cancer	12
254	hsa_circ_0000799	Bladder cancer	17
87	hsa_circ_0023404	Cervical cancer	1
255	circ-HIPK2	Acute promyelocytic leukemia	83
256	hsa_circ_0080210	Intervertebral disc degeneration	73
257	hsa_circ_0141940	Prostate cancer	53
258	hsa_circ_0001821	Gastric cancer	18
258	hsa_circ_0001821	Osteosarcoma	14
258	hsa_circ_0001821	Lung cancer	2
258	hsa_circ_0001821	Breast cancer	12
259	hsa_circ_0001946	Esophageal squamous cell carcinoma	37
259	hsa_circ_0001946	Laryngeal squamous cell carcinoma	84
259	hsa_circ_0001946	Esophageal squamous cell carcinoma	37
259	hsa_circ_0001946	Non-small cell lung cancer	45
259	hsa_circ_0001946	Colorectal cancer	15
259	hsa_circ_0001946	Hepatocellular carcinoma	8
259	hsa_circ_0001946	Colorectal cancer	15
259	hsa_circ_0001946	Hepatocellular carcinoma	8
259	hsa_circ_0001946	Alzheimer's disease	85
259	hsa_circ_0001946	Hepatocellular carcinoma	8
260	mmu_circ_0001878	Myocardial infarction	25
259	hsa_circ_0001946	Glioblastoma	55
259	hsa_circ_0001946	Alzheimer's disease	85
259	hsa_circ_0001946	Alzheimer's disease	85
259	hsa_circ_0001946	Alzheimer's disease	85
260	mmu_circ_0001878	Diabetes mellitus	80
259	hsa_circ_0001946	Gastric cancer	18
259	hsa_circ_0001946	Triple negative breast cancer	16
261	hsa_circ_0006990	Colorectal cancer	15
262	hsa_circ_0001627	Papillary thyroid carcinoma	29
263	hsa_circ_0000567	Hepatocellular carcinoma	8
264	hsa_circ_0002360	Lung adenocarcinoma	24
265	circTADA2A	Breast cancer	12
266	hsa_circ_0006220	Breast cancer	12
267	hsa_circ_0001681	Papillary thyroid carcinoma	29
268	cTFRC	Bladder carcinoma	35
269	circPSMC3	Gastric cancer	18
270	hsa_circ_0005962	Lung adenocarcinoma	24
271	hsa_circ_0072309	Breast cancer	12
272	hsa-circ-0014359	Glioma	30
273	hsa_circ_0007255	Triple negative breast cancer	16
274	hsa_circ_0000190	Multiple myeloma	86
275	circOMA1	Nonfunctioning pituitary adenomas	87
276	hsa_circ_103809	Hepatocellular carcinoma	8
277	hsa_circ_0000267	Hepatocellular carcinoma	8
45	hsa_circ_0004771	Gastric cancer	18
278	hsa_circ_0025033	Papillary thyroid carcinoma	29
279	hsa_circ_0119873	Uveal melanoma	88
280	hsa_circ_0128533	Uveal melanoma	88
281	hsa_circ_0047924	Uveal melanoma	88
282	hsa_circ_0103232	Uveal melanoma	88
283	hsa-circRNA10628-6	Uveal melanoma	88
284	hsa_circ_0032148	Uveal melanoma	88
285	hsa_circ_0133460	Uveal melanoma	88
286	circRNA.33186	Osteoarthritis	5
287	hsa_circ_0067997	Gastric cancer	18
288	circRNA_07079	Spinal cord injury	89
289	circRNA_01282	Spinal cord injury	89
290	hsa_circ_0078602	Hepatocellular carcinoma	8
291	hsa_circ_0059655	Salivary adenoid cystic carcinoma	90
198	hsa_circ_0001859	Breast cancer	12
198	hsa_circ_0001859	Breast cancer	12
292	hsa_circ_0011385	Non-small cell lung cancer	45
259	hsa_circ_0001946	Glioblastoma	55
212	hsa_circ_0067934	Esophageal squamous cell carcinoma	37
293	hsa_circ_0089105	Breast cancer	12
294	hsa_circ_0085154	Hepatocellular carcinoma	8
132	hsa_circRNA_101996	Cervical cancer	1
295	circPTGR1	Hepatocellular carcinoma	8
296	hsa_circ_0001313	Colon cancer	91
297	hsa_circ_0058514	Triple negative breast cancer	16
298	circNCX1	Cardiovascular disease	3
213	hsa_circ_0009910	Acute myeloid leukemia	71
299	mmu_circRNA_002170	Epilepsy	92
300	mmu_circRNA_004229	Epilepsy	92
301	mmu_circRNA_016800	Epilepsy	92
302	mmu_circRNA_31968	Epilepsy	92
303	mmu_circRNA_35542	Epilepsy	92
304	circ_0030235	Pancreatic ductal adenocarcinoma	4
305	hsa_circ_0002211	Colorectal cancer	15
306	hsa_circ_0000263	Cervical cancer	1
307	hsa_circ_0067301	Ovarian endometriosis	93
308	hsa_circ_0000419	Ovarian endometriosis	93
309	circFGFR3	Non-small cell lung cancer	45
310	hsa_circRNA_059914	Tuberculosis	47
311	hsa_circRNA_103017	Tuberculosis	47
312	hsa_circRNA_101128	Tuberculosis	47
313	hsa_circRNA_062400	Tuberculosis	47
314	circ_0008450	Hepatocellular carcinoma	8
315	circ_0034642	Glioma	30
316	circMTO1	Bladder cancer	17
317	circ_0029426	Glioblastoma	55
318	circ_0000502	Osteosarcoma	14
51	hsa_circ_0008717	Osteosarcoma	14
319	hsa_circ_0099999	Pancreatic cancer	56
320	circADAMTS13	Hepatocellular carcinoma	8
321	circAMOTL1L	Prostate cancer	53
322	hsa_circ_0001098	Breast cancer	12
323	hsa_circ_0006528	Breast cancer	12
324	hsa_circ_0055625	Colon cancer	91
325	hsa_circ_0076248	Glioma	30
326	circ_0005230	Breast cancer	12
259	hsa_circ_0001946	Osteosarcoma	14
327	hsa_circ_0017639	Gastric cancer	18
109	circ-ITCH	Triple negative breast cancer	16
328	circPCNXL2	Clear cell renal cell carcinoma	26
329	circRNA-0067835	Temporal lobe epilepsy	94
80	hsa_circ_0000615	Renal carcinoma	95
330	hsa_circ_0006427	Lung adenocarcinoma	24
331	hsa_circ_0001162	Glioblastoma	55
332	hsa_circ_0006156	Bladder cancer	17
333	hsa_circ_0007294	Triple negative breast cancer	16
334	hsa_circ_0091579	Hepatocellular carcinoma	8
335	hsa_circ_0005397	Pancreatic cancer	56
336	CircRNA_102171	Papillary thyroid carcinoma	29
337	hsa_circ_0001461	Gastric cancer	18
338	hsa_circ_0087378	Breast cancer	12
339	circPDSS1	Gastric cancer	18
51	hsa_circ_0008717	Non-small cell lung cancer	45
340	hsa_circ_0008602	Prostate cancer	53
341	hsa_circ_0039943	Prostate cancer	53
342	circZFP57	Prostate cancer	53
343	hsa_circ_0027599	Gastric cancer	18
344	hsa_circ_0000523	Colorectal cancer	15
345	circ_0062019	Prostate cancer	53
346	circ_0057558	Prostate cancer	53
347	circ_0075538	Prostate cancer	53
348	hsa_circ_0001721	Osteosarcoma	14
349	CircPAN3	Acute myeloid leukemia	71
350	circ_0007534	Pancreatic ductal adenocarcinoma	4
351	hsa_circ_0136666	Colorectal cancer	15
352	hsa_circ_0005027	Hypopharyngeal carcinoma	96
353	hsa_circ_0008287	Hypopharyngeal carcinoma	96
354	circ_0067934	Cervical cancer	1
355	circ_0058063	Bladder cancer	17
356	circRNA_104075	Hepatocellular carcinoma	8
357	hsa_circ_0007203	Esophageal squamous cell carcinoma	37
358	hsa_circ_0008309	Oral squamous cell carcinoma	20
359	hsa_circ_0078710	Hepatocellular carcinoma	8
360	hsa_circ_0061868	Glioma	30
361	hsa_circ_0005320	Oral mucosal melanoma	97
362	hsa_circ_0067531	Oral mucosal melanoma	97
363	hsa_circ_0000869	Oral mucosal melanoma	97
364	17_50189167_50198002_-	Hypertrophic scar	98
365	17_50189858_50195330_-	Hypertrophic scar	98
366	17_50189167_50194626_-	Hypertrophic scar	98
367	hsa_circ_0018665	Hepatocellular carcinoma	8
368	hsa_circ_0001846	Triple negative breast cancer	16
369	circPRMT5	Bladder urothelial carcinoma	41
86	hsa_circ_0000677	Gastric cancer	18
370	hsa_circ_0100929	Hepatocellular carcinoma	8
123	circHIPK3	Type 2 diabetes mellitus	99
371	BCRC-3	Bladder cancer	17
372	hsa_circ_0044520	Laryngeal squamous cell carcinoma	84
373	hsa_circ_0044529	Laryngeal squamous cell carcinoma	84
374	hsa_circ_0061012	Psoriasis	100
375	hsa_circ_0023858	Idiopathic pulmonary fibrosis	101
376	hsa_circ_0044226	Idiopathic pulmonary fibrosis	101
377	hsa_circ_0007535	Idiopathic pulmonary fibrosis	101
378	hsa_circ_0029633	Idiopathic pulmonary fibrosis	101
379	hsa_circ_0001861	Idiopathic pulmonary fibrosis	101
380	hsa_circ_0029853	Idiopathic pulmonary fibrosis	101
381	circRNA-101368	Hepatocellular carcinoma	8
382	hsa_circ_0008305	Non-small cell lung cancer	45
383	CircScd1	Non-alcoholic fatty liver disease	102
384	hsa_circ_0052112	Breast cancer	12
385	circ0043898	Esophageal carcinoma	103
252	hsa_circ_0072088	Colorectal cancer	15
109	circ-ITCH	Ovarian carcinoma	104
386	hsa_circ_0012919	Systemic lupus erythematosus	65
387	hsa_circ_0061140	Ovarian cancer	105
388	circBA9.3	Chronic myeloid leukemia	40
389	hsa_circ_0009024	Tuberculosis	47
390	hsa_circ_0001953	Tuberculosis	47
391	circRNA-ACAP2	Colon cancer	91
392	hsa_circ_0020123	Non-small cell lung cancer	45
393	hsa_circ_0001944	Breast carcinoma	77
394	hsa_circ_0072391	Hepatoblastoma	49
395	circRNA‑CER	Breast cancer	12
396	circ_0074027	Glioblastoma	55
397	circ_0000735	Non-small cell lung cancer	45
398	circSMARCA5	Glioblastoma	55
399	hsa_circ_0087862	Non-small cell lung cancer	45
400	hsa_circ_0008460	Colorectal cancer	15
401	hsa_circ_0033079	Glioma	30
156	circPVT1	Non-small cell lung cancer	45
94	hsa_circ_0000284	Glioma	30
9	hsa_circ_0001445	Cervical cancer	1
316	circMTO1	Glioblastoma	55
402	hsa_circ_0060060	Papillary thyroid carcinoma	29
403	FECR1	Breast cancer	12
156	circPVT1	Non-small cell lung cancer	45
259	hsa_circ_0001946	Lung adenocarcinoma	24
404	circPUM1	Lung adenocarcinoma	24
29	circLARP4	Hepatocellular carcinoma	8
405	circFAT1	Osteosarcoma	14
406	hsa_circ_0004015	Non-small cell lung cancer	45
296	hsa_circ_0001313	Hirschsprung disease	32
407	hsa_circ_100290	Acute myeloid leukemia	71
408	hsa_circ_0074362	Glioma	30
409	hsa_circ_0023642	Bladder cancer	17
123	circHIPK3	Lung cancer	2
410	hsa_circ_0002320	Gastric cancer	18
411	hsa_circ_0001380	Bladder cancer	17
412	hsa_circ_0003998	Non-small cell lung cancer	45
413	hsa_circ_0025039	Melanoma	70
414	hsa_circ_0000993	Gastric cancer	18
64	hsa_circ_0004458	Papillary thyroid carcinoma	29
94	hsa_circ_0000284	Oral squamous cell carcinoma	20
415	hsa_circ_0001368	Gastric cancer	18
416	circ_0003645	Non-small cell lung cancer	45
417	circ-ERBB2	Gastric cancer	18
418	hsa_circ_0123778	Cancer	106
419	hsa_circ_0025129	Hepatocellular carcinoma	8
420	circSEMA4B	Intervertebral disc degeneration	73
421	CircRNA-0044073	Atherosclerosis	7
422	hsa_circ_0087960	Bladder cancer	17
423	hsa_circ_0043278	Non-small cell lung cancer	45
424	hsa_circ_0033351	Hepatocellular carcinoma	8
425	hsa_circ_0101432	Hepatocellular carcinoma	8
426	circLRP6	Diabetic nephropathy	72
427	hsa_circ_0002577	Endometrial carcinoma	107
428	hsa_circ_0030018	Glioma	30
429	circRNA_0954	Cleft palate	108
430	rno_circ_0004002	Anorectal malformation	109
431	circ-0001785	Osteosarcoma	14
432	circSLC8A1	Heart failure	110
223	hsa_circ_0001649	Hepatocellular carcinoma	8
433	F-circSR	Non-small cell lung cancer	45
434	circ-104075	Glioma	30
24	hsa_circ_0045714	Osteoarthritis	5
435	hsa_circ_0005567	Osteoarthritis	5
436	hsa_circ_0002485	Osteoarthritis	5
437	hsa_circ_0009361	Colorectal cancer	15
438	circ_0007766	Lung adenocarcinoma	24
439	hsa_circ_0126991	Essential hypertension	62
440	circHIAT1	Hepatocellular carcinoma	8
441	hsa_circ_0008035	Gastric cancer	18
442	hsa_circ_0006101	Osteosarcoma	14
27	hsa_circ_0020397	Intracranial aneurysm	111
443	hsa_circ_0075828	Bladder cancer	17
444	circRNA_100876	Osteosarcoma	14
445	hsa_circ_0103552	Breast cancer	12
446	hsa_circ_0054652	Intervertebral disc degeneration	73
447	hsa_circ_0054657	Intervertebral disc degeneration	73
448	hsa_circ_0054659	Intervertebral disc degeneration	73
449	hsa_circ_0025367	Intervertebral disc degeneration	73
450	hsa_circ_0054660	Intervertebral disc degeneration	73
451	hsa_circ_0008932	Intervertebral disc degeneration	73
452	hsa_circ_0092222	Intervertebral disc degeneration	73
453	hsa_circ_0092221	Intervertebral disc degeneration	73
454	hsa_circ_0088732	Intervertebral disc degeneration	73
455	hsa_circ_0069234	Intervertebral disc degeneration	73
456	hsa_circ_0005198	Glioma	30
457	hsa_circ_0005379	Oral squamous cell carcinoma	20
94	hsa_circ_0000284	Ovarian cancer	105
458	hsa_circ_32883	Colorectal cancer	15
459	hsa_circ_0046263	Non-small cell lung cancer	45
80	hsa_circ_0000615	Nasopharyngeal carcinoma	52
460	hsa_circ_0003258	Hepatocellular carcinoma	8
461	hsa_circ_0068871	Bladder cancer	17
462	hsa_circ_0059354	Laryngeal squamous cell carcinoma	84
463	hsa_circ_0002142	Glioma	30
464	hsa_circ_0018069	Bladder cancer	17
465	hsa_circ_0006117	Non-small cell lung cancer	45
466	circRNA-100338	Hepatocellular carcinoma	8
467	hsa_circ_0132876	Diabetic cataract	112
468	hsa_circ_0006057	Diabetic cataract	112
469	hsa_circ_0025202	Breast cancer	12
392	hsa_circ_0020123	Non-small cell lung cancer	45
470	circTRIM33-12	Hepatocellular carcinoma	8
471	hsa_circ_0132266	Chronic lymphocytic leukemia	82
21	hsa_circ_0007874	Chronic hepatitis B	58
472	hsa_circ_0005519	Asthma	113
473	hsa_circ_0079593	Glioma	30
474	hsa_circ_0020394	Bladder carcinoma	35
45	hsa_circ_0004771	Breast cancer	12
21	hsa_circ_0007874	Lung adenocarcinoma	24
475	hsa_circ_0026134	Non-small cell lung cancer	45
250	mmu_circ_0001052	Cardiac fibrosis	114
476	hsa_circ_0070934	Cutaneous squamous cell carcinoma	115
332	hsa_circ_0006156	Gastric cancer	18
278	hsa_circ_0025033	Non-small cell lung cancer	45
477	hsa_circ_0005230	Cholangiocarcinoma	116
423	hsa_circ_0043278	Osteosarcoma	14
478	circRNA_000543	Nasopharyngeal carcinoma	52
479	hsa_circ_0000199	Gastric cancer	18
480	hsa_circ_0008365	Osteoarthritis	5
481	circ-LAMP1	T-cell lymphoblastic lymphoma	117
482	hsa_circ_0004339	Gastric cancer	18
483	TET1-has_circ_0093996	Retinoblastoma	118
484	hsa_circ_0097271	Bladder cancer	17
485	CircRNA-012091	Silicosis	69
486	hsa_circ_0072387	Oral squamous cell carcinoma	20
259	hsa_circ_0001946	Pancreatic ductal adenocarcinoma	4
487	hsa_circ_0021254	Cervical cancer	1
488	hsa_circ_0083444	Conjunctival melanoma	119
489	hsa_circ_0003594	Alzheimer's disease	85
490	mmu_circ_0003925	Alzheimer's disease	85
491	hsa_circ_0043632	Non-small cell lung cancer	45
492	hsa_circ_0048856	Non-small cell lung cancer	45
493	hsa_circ_0043634	Non-small cell lung cancer	45
494	hsa_circ_0050581	Non-small cell lung cancer	45
495	hsa_circ_0023302	Non-small cell lung cancer	45
496	hsa_circ_0000337	Esophageal squamous cell carcinoma	37
497	hsa_circ_0088196	Preeclampsia	63
498	hsa_circ_0142527	Colorectal cancer	15
499	hsa_circ_0047905	Gastric cancer	18
259	hsa_circ_0001946	Bladder cancer	17
173	circMAN2B2	Glioma	30
500	circ-100219	Breast cancer	12
501	hsa_circ_0023028	Laryngeal cancer	120
502	hsa_circ_0006401	Gastric cancer	18
123	circHIPK3	Prostate cancer	53
503	hsa_circ_0109952	Glioma	30
441	hsa_circ_0008035	Gastric cancer	18
504	hsa_circ_0001073	Bladder cancer	17
505	circ-PRKCI	Hepatocellular carcinoma	8
228	hsa_circ_0002623	Non-small cell lung cancer	45
506	hsa_circ_0074027	Glioma	30
212	hsa_circ_0067934	Neuronal cell injury	121
507	circMAN1A2	Nasopharyngeal carcinoma	52
507	circMAN1A2	Oral cancer	122
507	circMAN1A2	Thyroid cancer	43
507	circMAN1A2	Ovarian cancer	105
507	circMAN1A2	Lung cancer	2
508	hsa_circ_0100129	Cervical cancer	1
509	cZNF292	Liver cancer	123
307	hsa_circ_0067301	Endometriosis	124
510	circ_0062491	Periodontitis	125
511	circ_0095812	Glioma	30
512	hsa_circ_0067512	Lung adenocarcinoma	24
513	hsa_circ_0074854	Hepatocellular carcinoma	8
514	hsa_circ_0002453	Triple negative breast cancer	16
515	hsa_circ_0004370	Esophageal cancer	126
516	hsa_circ_0002024	Bladder cancer	17
517	circCDYL	Bladder cancer	17
518	hsa_circ_0001806	Ovarian cancer	105
519	hsa_circ_0006804	Influenza A virus infection	127
520	hsa_circ_0032627	Gastric cancer	18
521	hsa_circ_0051240	Ovarian cancer	105
522	circCEP128	Bladder cancer	17
523	hsa_circ_0034642	Glioma	30
524	hsa_circ_0003288	Hepatocellular carcinoma	8
258	hsa_circ_0001821	Colorectal cancer	15
525	circEPSTI1	Ovarian cancer	105
259	hsa_circ_0001946	Breast cancer	12
526	circ-Ttc3	Myocardial infarction	25
527	hsa_circ_0000005	Glioma	30
528	circRNA-28028	Nonalcoholic steatohepatitis	33
529	circRNA-29981	Nonalcoholic steatohepatitis	33
530	circRNA-004372	Nonalcoholic steatohepatitis	33
531	hsa_circ_0092303	Gastric cancer	18
532	hsa_circ_0001801	Glioma	30
533	circ_SLC30A7	Oral squamous cell carcinoma	20
534	hsa_circ_0076704	Bladder cancer	17
297	hsa_circ_0058514	Non-small cell lung cancer	45
205	hsa_circ_0014130	Non-small cell lung cancer	45
535	SCD-circRNA 2	Hepatocellular carcinoma	8
536	hsa_circ_0016624	Osteoporosis	128
94	hsa_circ_0000284	Non-small cell lung cancer	45
537	hsa_circ_0006168	Esophageal squamous cell carcinoma	37
538	hsa_circ_0000994	Bladder cancer	17
539	hsa_circ_0009109	Gastric cancer	18
540	hsa_circRNA_104268	Hepatocellular carcinoma	8
541	hsa_circRNA_104168	Hepatocellular carcinoma	8
542	hsa_circRNA_104769	Hepatocellular carcinoma	8
543	hsa_circ_009755	Oral squamous cell carcinoma	20
544	hsa_circ_0089172	Hashimoto's thyroiditis	129
545	hsa_circ_0091570	Hepatocellular carcinoma	8
546	hsa_circ_0070401	Oral squamous cell carcinoma	20
75	hsa_circ_0004846	Osteosarcoma	14
480	hsa_circ_0008365	Gastric carcinoma	66
547	hsa_circ_0000592	Gastric carcinoma	66
548	hsa_circ_0035563	Parathyroid carcinoma	130
271	hsa_circ_0072309	Intracranial aneurysm	111
549	hsa_circ_0008433	Intracranial aneurysm	111
549	hsa_circ_0008433	Intracranial aneurysm	111
550	hsa_circ_0033144	Intracranial aneurysm	111
550	hsa_circ_0033144	Intracranial aneurysm	111
551	hsa_circ_0005571	Intracranial aneurysm	111
552	hsa_circ_0040809	Intracranial aneurysm	111
552	hsa_circ_0040809	Intracranial aneurysm	111
553	hsa_circ_0056285	Intracranial aneurysm	111
553	hsa_circ_0056285	Intracranial aneurysm	111
554	hsa_circ_0007142	Intracranial aneurysm	111
555	circMARK3	Acute Stanford type A aortic dissection	131
259	hsa_circ_0001946	Non-small cell lung cancer	45
556	circPRKCI	Lung adenocarcinoma	24
557	circRAD23B	Esophageal cancer	126
558	hsa_circ_0001206	Prostate cancer	53
259	hsa_circ_0001946	Ovarian cancer	105
559	CDKN2B-AS1	Ulcerative colitis	132
560	hsa_circ_0079662	Colorectal cancer	15
123	circHIPK3	Allergic rhinitis	133
561	circ_0001178	Hepatocellular carcinoma	8
562	circ_ARF3	Osteosarcoma	14
563	circ-ACACA	Non-small cell lung cancer	45
564	hsa_circ_0000495	Head and neck squamous cell carcinoma	50
173	circMAN2B2	Hepatocellular carcinoma	8
565	circSKA3	Breast cancer	12
413	hsa_circ_0025039	Non-small cell lung cancer	45
566	CircZFP644	Acute pancreatitis	134
567	hsa_circ_0021087	Gastric cancer	18
454	hsa_circ_0088732	Glioma	30
568	circCCDC66	Non-small cell lung cancer	45
569	circCBFB	Abdominal aortic aneurysm	135
570	circ_0017247	Melanoma	70
220	hsa_circ_0008039	Breast cancer	12
196	hsa_circ_0012673	Lung cancer	2
571	CircDDX17	Colorectal cancer	15
572	Circ_0009910	Hepatocellular carcinoma	8
573	circRACGAP1	Gastric cancer	18
574	circRNA_0005075	Gastric cancer	18
575	circXPO1	Lung adenocarcinoma	24
576	circ-0060428	Osteosarcoma	14
577	hsa_circRNA_102115	Nasopharyngeal carcinoma	52
578	circARID1A	Autism spectrum disorder	136
579	circ_0000388	Cervical cancer	1
580	hsa_circ_0091581	Hepatocellular carcinoma	8
581	hsa_circ_0002194	Inflammatory response	137
582	hsa_circ_0049116	Epithelial ovarian cancer	138
156	circPVT1	Osteosarcoma	14
94	hsa_circ_0000284	Gastric cancer	18
583	circ_0058124	Thyroid cancer	43
584	hsa_circ_0003645	Hepatocellular carcinoma	8
585	hsa_circ_0005035	Lung cancer	2
556	circPRKCI	Lipopolysaccharide	139
123	circHIPK3	Pancreatic cancer	56
586	hsa_circ_0002082	Hepatocellular carcinoma	8
587	circRNA-CDR1as	Osteoarthritis	5
588	hsa_circ_0003159	Gastric cancer	18
589	circPCNX	Hepatocellular carcinoma	8
590	hsa_circ_0006282	Gastric cancer	18
591	circTUBD1	Radiation-induced liver disease	140
592	circNT5E	Non-small cell lung cancer	45
593	circ_0079593	Glioma	30
594	hsa_circ_0087784	Breast cancer	12
595	circAP2A2	Infantile hemangioma	67
596	hsa_circ_0000467	Gastric cancer	18
597	hsa_circ_0031242	Hepatocellular carcinoma	8
598	hsa_circ_0076906	Osteoporosis	128
599	hsa_circ_0001449	Cerebral ischemia	141
292	hsa_circ_0011385	Thyroid cancer	43
600	hsa_circ_0073237	Glioma	30
601	hsa_circ_0000092	Hepatocellular carcinoma	8
602	circ_PUM1	Endometrial cancer	142
603	hsa_circ_0003028	Bladder cancer	17
604	circ-ZNF652	Renal carcinoma	95
605	circRNA-0001283	Breast cancer	12
252	hsa_circ_0072088	Bladder cancer	17
606	hsa_circ_0002346	Nasopharyngeal carcinoma	52
205	hsa_circ_0014130	Non-small cell lung cancer	45
462	hsa_circ_0059354	Papillary thyroid carcinoma	29
332	hsa_circ_0006156	Papillary thyroid carcinoma	29
81	mmu_circ_0001351	Nonalcoholic steatohepatitis	33
607	ciRS-7	Atherosclerosis	7
509	cZNF292	Hypoxic-ischaemic encephalopathy	143
608	hsa_circ_0084171	Bladder cancer	17
296	hsa_circ_0001313	Colon cancer	91
45	hsa_circ_0004771	Esophageal squamous cell carcinoma	37
609	hsa_circ_0056836	Hepatocellular carcinoma	8
258	hsa_circ_0001821	Epithelial ovarian cancer	138
610	circRNA-0072309	Liver cancer	123
123	circHIPK3	Colorectal cancer	15
611	hsa_circ_0136959	Cervical cancer	1
612	circEIF3K	Salpingitis	144
613	hsa_circ_0001772	Gastric cancer	18
614	hsa_circ_0061656	Pressure ulcer	145
615	circRNA_0000140	Oral squamous cell carcinoma	20
616	hsa_circ_0005360	Abdominal aortic aneurysm	135
617	hsa_circ_0002168	Abdominal aortic aneurysm	135
618	hsa_circ_0006916	Hepatocellular carcinoma	8
619	circATRNL1	Oral squamous cell carcinoma	20
620	hsa_circ_0077736	Gastric cancer	18
21	hsa_circ_0007874	Ovarian cancer	105
621	circ-HIPK3	Cervical cancer	1
622	hsa_circRNA_104433	Gastric cancer	18
23	hsa_circ_0005239	Non-small cell lung cancer	45
623	hsa_circ_0140388	Colorectal cancer	15
624	CircPRTM5	Colorectal cancer	15
440	circHIAT1	Gastric cancer	18
173	circMAN2B2	Gastric carcinoma	66
625	circNR3C1	Age-related macular degeneration	146
156	circPVT1	Hepatocellular carcinoma	8
626	circRNA_100290	Laryngeal squamous cell carcinoma	84
627	hsa_circ_0051443	Hepatocellular carcinoma	8
2	circUBAP2	Esophageal squamous cell carcinoma	37
628	hsa_circ_0000598	Colorectal cancer	15
629	hsa_circ_0070963	Liver fibrosis	147
630	circ_0037655	Glioma	30
571	CircDDX17	Allergic rhinitis	133
631	circATXN7	Gastric cancer	18
568	circCCDC66	Abdominal aortic aneurysm	135
632	circRNA-SMG1.72	Hepatocellular carcinoma	8
109	circ-ITCH	Cervical cancer	1
633	hsa_circ_0047688	Glioma	30
634	circTET3	Vein graft	148
635	circHomer1a	Schizophrenia	149
635	circHomer1a	Bipolar disorder	150
156	circPVT1	Lung adenocarcinoma	24
636	circCTDP1	Nasopharyngeal carcinoma	52
318	circ_0000502	Hepatocellular carcinoma	8
607	ciRS-7	Neuropathic pain	151
637	hsa_circ_0007623	Myocardial ischemia	152
638	hsa_circ_0005273	Colorectal cancer	15
639	hsa_circ_0001546	Bladder urothelial carcinoma	41
273	hsa_circ_0007255	Breast cancer	12
640	hsa_circ_0062389	Non-small cell lung cancer	45
641	hsa_circ_0061825	Breast cancer	12
123	circHIPK3	Craniocerebral trauma	153
642	circABCC4	Lung adenocarcinoma	24
643	hsa_circ_0000408	Lung squamous cell carcinoma	64
84	cir-ITCH	Osteosarcoma	14
644	hsa_circ_0004277	Colorectal cancer	15
645	hsa_circ_0023706	Radiation-induced liver disease	140
537	hsa_circ_0006168	Esophageal cancer	126
646	hsa_circ_0091017	Bladder cancer	17
647	hsa_circRNA_002178	Breast cancer	12
648	hsa_circ_0006732	Preeclampsia	63
649	cZNF609	Corneal neovascularization	154
650	circ_0084043	Melanoma	70
651	circ_0063517	Preeclampsia	63
278	hsa_circ_0025033	Papillary thyroid carcinoma	29
652	hsa_circ_0001900	Colorectal cancer	15
653	hsa_circ_0023303	Laryngeal squamous cell carcinoma	84
654	hsa_circ_0090876	Acute myocardial infarction	155
655	hsa_circ_0063809	Ovarian cancer	105
656	hsa_circ_0039411	Hepatocellular carcinoma	8
657	circ-NOTCH1	Gastric cancer	18
658	circ-DLGAP4	Acute ischemic stroke	156
659	hsa_circ_0057481	Laryngeal cancer	120
660	circ-ABCB10	Non-small cell lung cancer	45
661	hsa_circ_0007444	Gastric cancer	18
572	Circ_0009910	Chronic myeloid leukemia	40
274	hsa_circ_0000190	Osteosarcoma	14
9	hsa_circ_0001445	Cervical cancer	1
261	hsa_circ_0006990	Breast cancer	12
662	hsa_circ_0000370	Acute myeloid leukemia	71
663	circCDR1as	Non-small cell lung cancer	45
664	circ_0014130	Non-small cell lung cancer	45
665	circ_LARP4	Ovarian cancer	105
666	circ-SOX4	Lung adenocarcinoma	24
667	hsa_circ_0000006	Osteosarcoma	14
668	circ-EPB41L5	Glioblastoma	55
669	hsa_circ_0008259	Keloid	157
670	hsa_circ_0031594	Renal cell carcinoma	158
671	hsa_circ_0062019	Prostate cancer	53
672	hsa_circ_0005963	Colorectal cancer	15
673	hsa_circ_0003204	Atherosclerosis	7
674	hsa_circ_0058147	Gastric cancer	18
675	hsa_circ_0026231	Esophageal squamous cell carcinoma	37
676	hsa_circ_0132980	Cervical cancer	1
677	hsa_circ_0001742	Glioma	30
678	circRNA_101237	Cardiovascular disease	3
679	hsa_circ_0001667	Breast cancer	12
680	hsa_circ_0128332	Lung adenocarcinoma	24
681	circABCB10	Hepatocellular carcinoma	8
682	circZNF652	Pneumonia	159
316	circMTO1	Rectal cancer	160
683	circSMAD2	Prostate cancer	53
684	hsa_circ_0006948	Esophageal squamous cell carcinoma	37
123	circHIPK3	Hyperglycemia	161
685	hsa_circ_0037251	Glioma	30
339	circPDSS1	Bladder urothelial carcinoma	41
686	hsa_circ_0004587	Inflammation	162
687	circACAP2	Breast cancer	12
688	hsa_circ_0012384	Non-small cell lung cancer	45
101	hsa_circ_0001417	Glioma	30
689	mmu_circ_0003411	Senile dementia	163
690	hsa_circ_0004680	Colorectal cancer	15
691	circRNA_0016418	Skin melanoma	164
692	circ-TTBK2	Glioma	30
693	circ-0001801	Glioblastoma	55
354	circ_0067934	Thyroid cancer	43
694	hsa_circ_0015962	Dengue fever	165
695	hsa_circ_0006459	Dengue fever	165
696	hsa_circ_0000320	Triple negative breast cancer	16
697	circRNA_005647	Cardiac fibrosis	114
698	circRNA_100367	Esophageal squamous cell carcinoma	37
699	circRNA-51217	Prostate cancer	53
277	hsa_circ_0000267	Gastric cancer	18
700	hsa_circ_0000147	Prostate cancer	53
701	hsa_circ_0002483	Non-small cell lung cancer	45
702	circ_0001742	Tongue squamous cell carcinoma	166
703	circ_0091579	Liver cancer	123
704	mou_circ_1657	Alcoholic liver disease	167
705	circASAP1	Hepatocellular carcinoma	8
706	circCLK3	Cervical cancer	1
517	circCDYL	Colon cancer	91
707	circITCH	Prostate cancer	53
465	hsa_circ_0006117	Bladder cancer	17
708	hsa_circ_0043949	Glioblastoma	55
709	hsa_circ_0060467	Cervical cancer	1
710	hsa_circ_0006260	Bladder cancer	17
205	hsa_circ_0014130	Lung adenocarcinoma	24
711	hsa_circ_0084003	Non-small cell lung cancer	45
712	hsa_circ_0000291	Gastric cancer	18
713	hsa_circ_0063526	Gastric cancer	18
714	hsa_circ_0085533	Melanoma	70
715	circ-ADAM9	Pancreatic cancer	56
716	hsa_circ_0001038	Cervical cancer	1
717	hsa_circ_0046600	Hepatocellular carcinoma	8
187	circ-Foxo3	Bladder cancer	17
718	circ_KATNAL1	Prostate cancer	53
719	hsa_circ_0051079	Osteosarcoma	14
720	circ-PVT1	Gastric cancer	18
249	hsa_circ_0091702	Pneumonia	159
721	hsa_circ_0000285	Osteosarcoma	14
722	hsa_circ_0001386	Clear cell renal cell carcinoma	26
723	circNr1h4	Hypertension	27
724	hsa_circ_0000654	Esophageal squamous cell carcinoma	37
725	hsa_circ_0137439	Bladder cancer	17
726	circ-TFCP2L1	Triple negative breast cancer	16
727	hsa_circ_0003855	Gastric cancer	18
728	hsa_circ_0005692	Hepatocellular carcinoma	8
80	hsa_circ_0000615	Gastric cancer	18
212	hsa_circ_0067934	Gastric cancer	18
729	circ-0004136	Acute myeloid leukemia	71
730	hsa_circ_0000515	Cervical cancer	1
731	hsa_circ_0000013	Lung adenocarcinoma	24
732	hsa_circ_0060180	Parkinson's disease	168
244	mmu_circ_0001098	Parkinson's disease	168
733	hsa_circ_0001495	Cellular senescence	169
734	circLMTK2	Prostate cancer	53
734	circLMTK2	Prostate cancer	53
735	circ-TCF4.85	Hepatocellular carcinoma	8
228	hsa_circ_0002623	Bladder cancer	17
736	circ_0001658	Osteosarcoma	14
737	circ_0071662	Bladder cancer	17
738	circMMP9	Osteosarcoma	14
739	hsa_circ_0000043	Ovarian cancer	105
740	circRNA_103516	Inflammatory bowel disease	170
741	hsa_circ_0001178	Colorectal cancer	15
252	hsa_circ_0072088	Bladder cancer	17
742	hsa_circ_0005100	Colorectal cancer	15
743	circ_0000003	Non-small cell lung cancer	45
428	hsa_circ_0030018	Esophageal carcinoma	103
744	circAtp9b	Pneumonia	159
745	hsa_circ_0006404	Prostate cancer	53
746	hsa_circ_0125597	Breast cancer	12
747	hsa_circ_0084927	Small cell lung cancer	171
748	circ_0102049	Osteosarcoma	14
749	hsa_circ_0001725	Gastric cancer	18
750	circZNF609	Glioma	30
751	hsa_circ_0004798	Gastric cancer	18
752	hsa_circ_0049027	Gastric cancer	18
753	circ-ASH2L	Pancreatic ductal adenocarcinoma	4
754	hsa_circ_0076979	Prostate cancer	53
755	hsa_circ_0132813	Neuroblastoma	172
756	hsa_circ_0075341	Cervical cancer	1
757	hsa_circ_0001361	Bladder cancer	17
297	hsa_circ_0058514	Cervical cancer	1
525	circEPSTI1	Osteosarcoma	14
758	circ-PRMT5	Gastric cancer	18
759	circ-FOXP1	Hepatocellular carcinoma	8
760	hsa_circ_0008450	Hepatocellular carcinoma	8
761	circRPMS1	Nasopharyngeal carcinoma	52
762	circ_0005273	Papillary thyroid carcinoma	29
763	circANKRD36	Bedsore	173
764	circNRIP1	Renal cell carcinoma	158
765	hsa_circ_0092306	Gastric cancer	18
396	circ_0074027	Non-small cell lung cancer	45
187	circ-Foxo3	Esophageal squamous cell carcinoma	37
509	cZNF292	Esophageal cancer	126
766	circ_0080425	Diabetic nephropathy	72
767	hsa_circ_0017252	Clear cell renal cell carcinoma	26
768	hsa_circ_0082846	Glioma	30
769	hsa_circ_0000211	Lung adenocarcinoma	24
639	hsa_circ_0001546	Gastric cancer	18
770	hsa_circ_0009112	Osteosarcoma	14
771	hsa_circ_0001387	Ovarian cancer	105
772	circMYO10	Osteosarcoma	14
773	hsa_circ_0000080	Glioma	30
774	hsa_circ_0023919	Bladder cancer	17
775	hsa_circ_0067835	Colorectal cancer	15
776	circ_0076305	Non-small cell lung cancer	45
78	hsa_circ_0000594	Hepatoblastoma	49
237	circC3P1	Kidney cancer	174
777	hsa_circ_0074026	Glioma	30
778	circ-LARP4	Osteosarcoma	14
779	hsa_circ_0013549	Ovarian cancer	105
780	circ-FAM53B	Ovarian cancer	105
781	circFNDC3B	Renal carcinoma	95
258	hsa_circ_0001821	Esophageal carcinoma	103
782	circDNMT3B	Diabetic retinopathy	46
783	hsa_circ_0127621	Diffuse large B-cell lymphoma	175
267	hsa_circ_0001681	Renal cell carcinoma	158
784	hsa_circ_0044516	Prostate cancer	53
785	hsa-circ-0000994	Scar	176
786	circ0005276	Prostate cancer	53
787	circAF4	Leukemia	177
788	hsa_circ_0008234	Gallbladder cancer	79
789	hsa_circ_0001095	Ovarian cancer	105
790	circNSUN2	Colorectal cancer	15
791	circ_PTN	Glioma	30
111	circ_0026344	Colorectal cancer	15
792	hsa_circ_0070269	Hepatocellular carcinoma	8
218	hsa_circ_0102722	Glioma	30
793	circ_0000218	Colorectal cancer	15
123	circHIPK3	Non-small cell lung cancer	45
794	hsa_circ_0021977	Colorectal cancer	15
621	circ-HIPK3	Heart failure	110
795	hsa_circ_0016070	Pulmonary arterial hypertension	178
259	hsa_circ_0001946	Nasopharyngeal carcinoma	52
259	hsa_circ_0001946	Periodontitis	125
796	hsa_circ_0051470	Intervertebral disc degeneration	73
259	hsa_circ_0001946	Hepatocellular carcinoma	8
797	hsa_circ_0020732	Lung adenocarcinoma	24
798	hsa_circ_0002185	Oral squamous cell carcinoma	20
799	hsa_circ_0006848	Gastric cancer	18
398	circSMARCA5	Non-small cell lung cancer	45
800	hsa_circ_0008975	Non-small cell lung cancer	45
205	hsa_circ_0014130	Colon cancer	91
258	hsa_circ_0001821	Hepatocellular carcinoma	8
801	hsa_circ_0053277	Colorectal cancer	15
802	hsa_circ_0137606	Bladder cancer	17
803	circ_0005576	Cervical cancer	1
804	CDR1as	Gastric cancer	18
2	circUBAP2	Ovarian cancer	105
805	hsa_circ_0001451	Triple negative breast cancer	16
806	hsa_circ_0027089	Hepatocellular carcinoma	8
807	hsa_circ_0042666	Laryngeal squamous cell carcinoma	84
808	circ_0015756	Hepatocellular carcinoma	8
809	hsa_circ_0006988	Pancreatic cancer	56
810	hsa_circ_0079993	Colorectal cancer	15
811	circAnks1a	Neuropathic pain	151
812	hsa_circ_0003949	Glioma	30
745	hsa_circ_0006404	Glioblastoma	55
813	circ-0000284	Cholangiocarcinoma	116
814	hsa_circ_0020007	Hepatocellular carcinoma	8
815	hsa_circ_0039569	Renal cell carcinoma	158
87	hsa_circ_0023404	Non-small cell lung cancer	45
506	hsa_circ_0074027	Glioblastoma	55
816	hsa_circ_0035483	Clear cell renal cell carcinoma	26
817	circDENND4C	Breast cancer	12
818	hsa_circ_0011460	Preeclampsia	63
444	circRNA_100876	Breast cancer	12
258	hsa_circ_0001821	Oral squamous cell carcinoma	20
819	circ-ZKSCAN1	Bladder cancer	17
259	hsa_circ_0001946	Ovarian cancer	105
820	hsa_circ_0031250	Non-small cell lung cancer	45
821	hsa_circ_0001022	Renal cell carcinoma	158
316	circMTO1	Glioblastoma	55
822	hsa-circ-0072309	Renal cell carcinoma	158
823	circ_0023642	Bladder cancer	17
205	hsa_circ_0014130	Ovarian cancer	105
134	hsa_circ_0007534	Cervical cancer	1
824	hsa_circ_0006835	Gastric cancer	18
825	circRNA CBL.11	Colorectal cancer	15
826	hsa_circ_0088227	Preeclampsia	63
827	circMYLK	Laryngeal squamous cell carcinoma	84
828	hsa_circ_0082374	Glioma	30
829	circ_100395	Liver cancer	123
830	circGFRA1	Ovarian cancer	105
831	hsa_circ_0019456	Hepatocellular carcinoma	8
827	circMYLK	Hepatocellular carcinoma	8
832	hsa_circRNA_102958	Colorectal cancer	15
833	hsa_circ_0008549	Gastric cancer	18
556	circPRKCI	Glioma	30
834	circZFR	Non-small cell lung cancer	45
835	circ-CDC45	Glioma	30
836	hsa_circ_0001839	Breast cancer	12
837	Circ_0136474	Osteoarthritis	5
838	hsa_circ_0098619	Glioma	30
839	hsa_circ_0076631	Diabetic cardiomyopathy	179
79	circRNA_000203	Cardiac hypertrophy	180
109	circ-ITCH	Osteosarcoma	14
750	circZNF609	Prostate cancer	53
840	hsa_circ_0092012	Laryngeal squamous cell carcinoma	84
660	circ-ABCB10	Epithelial ovarian cancer	138
841	circ_0000950	Alzheimer's disease	85
842	circRNA_101505	Hepatocellular carcinoma	8
843	circ-ITGA7	Colorectal cancer	15
210	circHECTD1	Gastric cancer	18
844	circVAPA	Hepatocellular carcinoma	8
845	circRNA-9119	Bone cancer	181
846	hsa_circ_0133159	Glioma	30
847	hsa_circ_0006772	Preeclampsia	63
848	hsa_circ_0007059	Lung cancer	2
849	hsa_circ_0000745	Gastric cancer	18
554	hsa_circ_0007142	Colorectal cancer	15
760	hsa_circ_0008450	Nasopharyngeal carcinoma	52
850	hsa_circ_0038632	Triple negative breast cancer	16
851	circ-UBE2D2	Breast cancer	12
852	circ_0021093	Hepatocellular carcinoma	8
853	circ_1639	Alcoholic liver disease	167
854	hsa_circ_0068515	Lung squamous cell carcinoma	64
855	hsa_circ_0058124	Papillary thyroid carcinoma	29
856	hsa_circ_0006393	Osteogenesis	182
857	hsa_circ_006100	Gastric cancer	18
232	hsa_circRNA_103809	Hepatocellular carcinoma	8
858	mmu_circ_0011794	Cardiac fibrosis	114
859	circTLK1	Ischemic stroke	22
860	circ_0001730	Glioma	30
861	circBMPR2	Breast cancer	12
606	hsa_circ_0002346	Lung adenocarcinoma	24
862	hsa_circ_0001955	Colorectal cancer	15
863	hsa_circRNA_100533	Oral squamous cell carcinoma	20
864	circRNA-104718	Hepatocellular carcinoma	8
865	hsa_circ_0089548	Gastric cancer	18
866	hsa_circ_0030586	Prostate cancer	53
656	hsa_circ_0039411	Papillary thyroid carcinoma	29
867	circ-EIF4G3	Gastric cancer	18
868	hsa_circ_0001543	Bladder cancer	17
316	circMTO1	Cervical cancer	1
333	hsa_circ_0007294	Colorectal cancer	15
869	hsa_circ_0011780	Non-small cell lung cancer	45
870	hsa_circ_0137008	Colorectal cancer	15
387	hsa_circ_0061140	Endometrial carcinoma	107
871	hsa_circ_0001001	Hepatocellular carcinoma	8
872	hsa_circ_100242	Bladder cancer	17
873	circFOXK2	Pancreatic ductal adenocarcinoma	4
874	hsa_circ_0008285	Breast cancer	12
223	hsa_circ_0001649	Gastric carcinoma	66
875	hsa_circ_0008792	Osteosarcoma	14
876	circEHMT1	Breast cancer	12
877	hsa_circRNA_102336	Bladder cancer	17
316	circMTO1	Renal cell carcinoma	158
878	hsa_circ_0001568	Intervertebral disc degeneration	73
879	circRNA_0000638	Inflammation	162
880	mmu_circ_0000790	Pulmonary hypertension	51
692	circ-TTBK2	Glioma	30
881	circ-0103552	Thyroid carcinoma	183
882	circ_0001971	Oral squamous cell carcinoma	20
817	circDENND4C	Colorectal cancer	15
51	hsa_circ_0008717	Hepatocellular carcinoma	8
883	hsa_circ_0009362	Triple negative breast cancer	16
316	circMTO1	Gastric carcinoma	66
222	CircNFIX	Glioma	30
793	circ_0000218	Colorectal cancer	15
884	circ-0033550	Cervical cancer	1
878	hsa_circ_0001568	Pancreatic ductal adenocarcinoma	4
885	hsa_circ_0008225	Glioma	30
886	Circ0004390	Ovarian cancer	105
887	Circ_0008035	Gastric cancer	18
205	hsa_circ_0014130	Gastric cancer	18
888	circPITX1	Glioma	30
889	circ_0072083	Non-small cell lung cancer	45
890	hsa_circ_0008558	Colorectal cancer	15
891	hsa_circ_0004812	Chronic hepatitis B	58
892	hsa_circ_0068033	Breast cancer	12
893	hsa_circ_103973	Cervical cancer	1
894	circ-FOXM1	Melanoma	70
895	hsa_circ_0038467	Pneumonia	159
896	hsa_circ_0058063	Bladder cancer	17
897	hsa_circRNA_102488	Stroke	184
898	circAKT3	Lung cancer	2
205	hsa_circ_0014130	Gastric cancer	18
899	circ-ATAD1	Gastric cancer	18
900	hsa_circ_0019340	Epithelial ovarian cancer	138
901	hsa_circ_0000384	Gastric cancer	18
902	circMACF1	Acute myocardial infarction	155
903	hsa_circ_0001105	Osteosarcoma	14
904	hsa_circ_0024093	Acute kidney injury	39
905	hsa_circ_0007843	Colon cancer	91
906	mmu_circ_0000250	Diabetic foot ulcer	185
621	circ-HIPK3	Spinal cord injury	89
907	hsa_circ_0000326	Lung adenocarcinoma	24
156	circPVT1	Osteosarcoma	14
296	hsa_circ_0001313	Gastric cancer	18
844	circVAPA	Colorectal cancer	15
219	circRNA_0084043	Diabetic retinopathy	46
908	hsa_circ_0041795	Diabetic retinopathy	46
361	hsa_circ_0005320	Triple negative breast cancer	16
909	circ_0000527	Retinoblastoma	118
910	hsa_circ_0090956	Glioma	30
134	hsa_circ_0007534	Colorectal cancer	15
911	hsa_circ_0029589	Atherosclerosis	7
912	circSCARB1	Renal cell carcinoma	158
913	circ_0060745	Colorectal cancer	15
914	circ-ZNF609	Nasopharyngeal carcinoma	52
660	circ-ABCB10	Breast cancer	12
217	hsa_circ_0002052	Osteosarcoma	14
915	circ_0000285	Diabetic nephropathy	72
62	hsa_circ_0031288	Cervical cancer	1
916	hsa_circ_100338	Hepatocellular carcinoma	8
917	circPRRC2A	Renal cell carcinoma	158
75	hsa_circ_0004846	Obesity	186
271	hsa_circ_0072309	Non-small cell lung cancer	45
918	circBIRC6	Non-small cell lung cancer	45
919	hsa_circ_0001610	Endometrial carcinoma	107
486	hsa_circ_0072387	Oral squamous cell carcinoma	20
920	hsa_circ_0028883	Tuberculosis	47
444	circRNA_100876	Gastric cancer	18
216	hsa_circ_0072995	Bladder cancer	17
399	hsa_circ_0087862	Non-small cell lung cancer	45
80	hsa_circ_0000615	Lung adenocarcinoma	24
921	hsa_circ_0019421	Glioblastoma	55
922	mmu_circ_0000955	Hepatic fibrosis	187
923	hsa_circ_0000260	Gastric cancer	18
94	hsa_circ_0000284	Acute pancreatitis	134
924	hsa_circ_0002570	Diabetic retinopathy	46
925	hsa_circ_0091074	Triple negative breast cancer	16
926	circ_081069	Tongue squamous cell carcinoma	166
927	circRNA_001275	Esophageal cancer	126
928	circ-CDYL	Multiple myeloma	86
929	hsa_circRNA_100084	Hepatocellular carcinoma	8
930	circ_0002770	Melanoma	70
931	hsa_circ_0033074	Nasopharyngeal carcinoma	52
932	hsa_circ_0026070	Encephalitis	188
933	circRNA_0048211	Postmenopausal osteoporosis	189
269	circPSMC3	Osteoarthritis	5
934	circCNOT6L	Esophageal squamous cell carcinoma	37
935	circ_EPB41L2	Lung adenocarcinoma	24
936	circCRIM1	Lung adenocarcinoma	24
937	hsa_circ_0000247	Breast cancer	12
938	hsa_circ_0000448	Temporomandibular joint osteoarthritis	190
827	circMYLK	Renal cell carcinoma	158
939	hsa_circ_0000372	Colorectal cancer	15
940	Cznf532	Diabetic retinopathy	46
354	circ_0067934	Bladder cancer	17
804	CDR1as	Abdominal aortic aneurysm	135
941	hsa_circ_0089378	Coronary artery disease	74
942	hsa_circ_0083357	Coronary artery disease	74
943	hsa_circ_0082824	Coronary artery disease	74
944	hsa_circ_0068942	Coronary artery disease	74
945	hsa_circ_0057576	Coronary artery disease	74
946	hsa_circ_0054537	Coronary artery disease	74
947	hsa_circ_0051172	Coronary artery disease	74
948	hsa_circ_0032970	Coronary artery disease	74
949	hsa_circ_0006323	Coronary artery disease	74
950	circRNA-003780	Polarized macrophages	191
951	circRNA-010056	Polarized macrophages	191
952	circRNA-010231	Polarized macrophages	191
953	circRNA-003424	Polarized macrophages	191
954	circRNA-013630	Polarized macrophages	191
955	circRNA-001489	Polarized macrophages	191
956	circRNA-018127	Polarized macrophages	191
827	circMYLK	Bladder carcinoma	35
636	circCTDP1	Bladder carcinoma	35
957	circHIPK2	Neuroinflammatory disorders	192
958	hsa_circ_0010729	Angiogenesis	193
959	hsa_circRNA_100284	Carcinogenesis	60
673	hsa_circ_0003204	Atherosclerosis	7
960	hsa_circ_0006872	Chronic obstructive pulmonary disease	194
961	circ_0004507	Laryngeal cancer	120
123	circHIPK3	Hepatocellular carcinoma	8
962	mmu_circ_0000840	Cardiotoxicity	195
963	circ_SATB2	Non-small cell lung cancer	45
964	hsa_circ_0089552	Non-small cell lung cancer	45
965	hsa_circ_0105015	Essential hypertension	62
966	hsa_circ_0004662	Hepatocellular carcinoma	8
967	circPARD3	Laryngeal squamous cell carcinoma	84
968	hsa_circ_0132246	Bladder cancer	17
969	circSHOC2	Ischemic stroke	22
259	hsa_circ_0001946	Pulmonary hypertension	51
625	circNR3C1	Bladder cancer	17
862	hsa_circ_0001955	Hepatocellular carcinoma	8
358	hsa_circ_0008309	Gastric cancer	18
970	hsa_circ_0066659	Hepatocellular carcinoma	8
971	circ_DLGAP4	Diabetic kidney disease	196
972	has_circ_0001492	Colorectal cancer	15
156	circPVT1	Breast cancer	12
973	hsa_circ_0027345	Hepatocellular carcinoma	8
974	circRNA-SORE	Hepatocellular carcinoma	8
155	hsa_circ_0000673	Cholangiocarcinoma	116
975	hsa_circ_0060144	Cholangiocarcinoma	116
976	hsa_circ_0008274	Cholangiocarcinoma	116
977	hsa_circ_0139402	Cholangiocarcinoma	116
978	hsa_circ_0001714	Cholangiocarcinoma	116
979	circSAMD4A	Acute myocardial infarction	155
980	hsa_circRNA_000121	Papillary thyroid microcarcinoma	197
981	hsa_circRNA_000466	Papillary thyroid microcarcinoma	197
982	hsa_circRNA_001059	Papillary thyroid microcarcinoma	197
983	hsa_circRNA_051239	Papillary thyroid microcarcinoma	197
984	hsa_circRNA_102116	Papillary thyroid microcarcinoma	197
985	hsa_circRNA_001729	Papillary thyroid microcarcinoma	197
986	hsa_circRNA_004183	Papillary thyroid microcarcinoma	197
162	hsa_circRNA_102051	Papillary thyroid microcarcinoma	197
987	hsa_circRNA_404686	Papillary thyroid microcarcinoma	197
988	hsa_circRNA_405571	Papillary thyroid microcarcinoma	197
830	circGFRA1	Hepatocellular carcinoma	8
989	circ_0008305	Hepatocellular carcinoma	8
990	circTBL1XR1	Colorectal cancer	15
991	CircMAP3K5	Neointimal hyperplasia	198
763	circANKRD36	Osteoarthritis	5
992	hsa_circ_0001421	Non-small cell lung cancer	45
64	hsa_circ_0004458	Papillary thyroid carcinoma	29
993	circRNA4675	Preeclampsia	63
994	circRNA8840	Preeclampsia	63
995	circRNA10271	Preeclampsia	63
996	circRNA2713	Preeclampsia	63
515	hsa_circ_0004370	Gastric carcinoma	66
997	circ_0007059	Postmenopausal osteoporosis	189
998	hsa_circ_0000657	Gastric cancer	18
999	hsa_circ_0043469	Adrenocortical carcinoma	199
1000	hsa_circ_0030605	Bronchopulmonary dysplasia	200
1001	hsa_circ_0040060	Intervertebral disk degeneration	201
1002	hsa_circ_0088233	Prostate cancer	53
1003	circRPPH1	Breast cancer	12
1004	hsa_circ_0005875	Clear cell renal cell carcinoma	26
760	hsa_circ_0008450	Liver cancer	123
1005	hsa_circ_0069767	Multiple myeloma	86
1006	hsa_circ_0030998	Lung cancer	2
1007	circ_0032833	Colorectal cancer	15
618	hsa_circ_0006916	Hepatocellular carcinoma	8
1008	circ_0057553	Prostate cancer	53
524	hsa_circ_0003288	Non-small cell lung cancer	45
123	circHIPK3	Cervical cancer	1
1009	hsa_circ_0071820	Bladder cancer	17
1010	hsa_circ_400068	Renal cell carcinoma	158
1011	circSCAF11	Glioma	30
1012	hsa_circ_0109046	Endometrial cancer	142
1013	circPDK1	Renal cell carcinoma	158
1014	hsa_circ_0004872	Gastric cancer	18
775	hsa_circ_0067835	Endometrial carcinoma	107
1015	hsa_circ_0075370	Congenital heart disease	202
820	hsa_circ_0031250	Non-small cell lung cancer	45
1016	circGLCE	Intervertebral disc degeneration	73
1017	hsa_circ_0005224	Nasopharyngeal carcinoma	52
1018	circ-CBFB	Liver injury	203
212	hsa_circ_0067934	Lung cancer	2
1019	hsa_circ_0034803	Gastric cancer	18
423	hsa_circ_0043278	Glioblastoma	55
1020	hsa_circ_0000234	Gastric cancer	18
1021	circ_0032462	Osteosarcoma	14
1022	circ-HECTD1	Ischemic stroke	22
1023	circ-FBXW7	Colorectal cancer	15
784	hsa_circ_0044516	Gastric cancer	18
1024	hsa_circ_0007364	Cervical cancer	1
854	hsa_circ_0068515	Breast cancer	12
1025	hsa_circ_0092516	Osteoarthritis	5
1026	hsa_circ_0060450	Type 1 diabetes mellitus	204
1027	circ_0007841	Multiple myeloma	86
739	hsa_circ_0000043	Endometrial carcinoma	107
1028	hsa_circ_0106714	Colorectal cancer	15
331	hsa_circ_0001162	Glioblastoma	55
1029	hsa_circ_0000376	Gastric cancer	18
638	hsa_circ_0005273	Acute myeloid leukemia	71
1030	circPDE4D	Osteoarthritis	5
394	hsa_circ_0072391	Colon cancer	91
1031	hsa_circ_0032821	Gastric cancer	18
1032	hsa_circ_0039053	Hepatocellular carcinoma	8
923	hsa_circ_0000260	Gastric adenocarcinoma	205
263	hsa_circ_0000567	Nasopharyngeal carcinoma	52
1033	circRNA7	Hepatocellular carcinoma	8
1034	hsa_circ_0001522	Lung adenocarcinoma	24
976	hsa_circ_0008274	Hepatocellular carcinoma	8
1035	circCRIM1	Osteosarcoma	14
1036	circRNA_104433	Gastric cancer	18
584	hsa_circ_0003645	Breast cancer	12
1037	hsa_circ_0106800	Breast cancer	12
1038	circ-ELF2	Glioma	30
45	hsa_circ_0004771	Gastric cancer	18
1039	hsa_circ_0001192	Renal cell carcinoma	158
1040	hsa_circ_0093996	Retinoblastoma	118
1041	hsa_circ_0000039	Gastric cancer	18
1042	hsa_circ_0000282	Osteosarcoma	14
1043	circ_ANKMY2	Epilepsy	92
1044	circ_SEPT9	Oral squamous cell carcinoma	20
660	circ-ABCB10	Thyroid cancer	43
1045	hsa-circ_0010283	Atherosclerosis	7
480	hsa_circ_0008365	Osteoarthritis	5
1046	hsa_circ_0009143	Cervical cancer	1
1047	cricRNA-SIPA1L1	Osteogenesis	182
1048	hsa_circ_0035266	Inflammation	162
1049	circ-XPO1	Osteosarcoma	14
1050	hsa_circ_0002402	Osteosarcoma	14
1051	circTHBS1	Non-small cell lung cancer	45
394	hsa_circ_0072391	Endometriosis	124
1052	hsa_circ_0007299	Endometriosis	124
1053	hsa_circ_0057799	Endometriosis	124
1054	hsa_circ_0001599	Endometriosis	124
1055	circ102049	Colorectal cancer	15
1056	hsa_circ_0023826	Glaucoma	78
1056	hsa_circ_0023826	Glaucoma	78
1057	circAkap7	Ischemic stroke	22
1058	circCRAMP1L	Preeclampsia	63
1059	circ003593	Ischemic heart disease	206
1060	circ_0085616	Cervical cancer	1
1061	circ_0000215	Glioma	30
316	circMTO1	Gastric cancer	18
1062	hsa_circ_0081519	Glioma	30
1063	circsSMARCA5	Non-small cell lung cancer	45
1064	hsa_circ_0102231	Non-small cell lung cancer	45
1065	circRNF13	Acute myeloid leukemia	71
1066	circCPA4	Glioma	30
1067	Circ-Tulp4	Type 2 diabetes mellitus	99
1068	circ_0072088	Esophageal squamous cell carcinoma	37
222	circNFIX	Non-small cell lung cancer	45
1069	circCSNK1G1	Colorectal cancer	15
583	circ_0058124	Papillary thyroid carcinoma	29
747	hsa_circ_0084927	Cervical cancer	1
1070	CircCFL1	Diffuse large B-cell lymphoma	175
1071	circ_0084927	Cervical cancer	1
1072	Circ_ASAP2	Gastric cancer	18
764	CircNRIP1	Ovarian cancer	105
1073	Circ_0006528	Breast cancer	12
60	hsa_circ_0004018	Hepatocellular carcinoma	8
84	cir-ITCH	Gastric cancer	18
1074	circ-MYBL2	Multiple myeloma	86
1075	hsa_circ_0001785	Breast cancer	12
1076	Hsa_circ_0086996	Osteosarcoma	14
1077	circ_0000043	Breast cancer	12
1078	chr7:154954255-154998784+	Pancreatic cancer	56
1079	circPPM1F	Type 1 diabetes mellitus	204
1080	circ_0028171	Osteosarcoma	14
915	circ_0000285	Osteosarcoma	14
1081	circ_0091581	Hepatocellular carcinoma	8
1082	CircCDH13	Osteoarthritis	5
1083	circ-102,166	Hepatocellular carcinoma	8
1084	CircDENND2A	Non-small cell lung cancer	45
707	circITCH	Multiple myeloma	86
1085	CircRNA_09505	Rheumatoid arthritis	6
255	Circ-HIPK2	Myocardial injury	207
1086	hsa_circ_0005556	Gastric cancer	18
642	circABCC4	Breast cancer	12
1087	circ_0020394	Bladder cancer	17
1088	circPTK2	Hepatocellular carcinoma	8
123	circHIPK3	Non-small cell lung cancer	45
1089	Circ_0010729	Hypoxia-induced cardiomyocyte injuries	208
1090	circ_C16orf62	Gastric cancer	18
1091	circEXOC6B	Ovarian cancer	105
94	hsa_circ_0000284	Glioma	30
1092	Circ-MEMO1	Non-small cell lung cancer	45
1093	CircHivep2	Epilepsy	92
755	hsa_circ_0132813	Neuroblastoma	172
1094	circRNA_001937	Cutaneous squamous cell carcinoma	115
269	circPSMC3	Esophageal squamous cell carcinoma	37
1095	CircFOXP1	Osteoporosis	128
1096	hsa_circ_0000231	Colorectal cancer	15
505	circ-PRKCI	Sepsis	209
1097	hsa_circ_0016068	Prostate cancer	53
721	hsa_circ_0000285	Cervical cancer	1
1098	hsa_circ_0007031	Colorectal cancer	15
348	hsa_circ_0001721	Osteosarcoma	14
1099	hsa_circ_0003496	Osteosarcoma	14
1100	circTTBK2	Glioma	30
1101	CircFLNA	Gastric cancer	18
1102	hsa_circ_0003928	Diabetic nephropathy	72
1103	circNELL2	Esophageal squamous cell carcinoma	37
1104	circKRT7	Ovarian cancer	105
156	circPVT1	Breast cancer	12
1105	circKIF4A	Ovarian cancer	105
804	CDR1as	Lung squamous cell carcinoma	64
1106	hsa_circ_0000936	Glioma	30
1107	hsa_circ_0005785	Hepatocellular carcinoma	8
1108	hsa_circ_0000142	Multiple myeloma	86
750	CircZNF609	Nasopharyngeal carcinoma	52
1109	circGLIS2	Colorectal cancer	15
1110	circKMT2D	Osteosarcoma	14
1111	hsa_circ_0004840	Osteosarcoma	14
223	hsa_circ_0001649	Osteosarcoma	14
1112	CircRIMS	Gastric cancer	18
1113	circRGPD6	Breast cancer	12
1114	circ_0062389	Heart failure	110
1115	hsa_circ_0045602	Gastric cancer	18
156	circPVT1	Gastric cancer	18
1116	hsa_circ_0010283	Atherosclerosis	7
1117	hsa_circ_0005728	Triple negative breast cancer	16
604	Circ-ZNF652	Hepatocellular carcinoma	8
80	hsa_circ_0000615	Prostate cancer	53
1118	circ-NCOR2	Papillary thyroid carcinoma	29
1119	hsa_circ_0086720	Non-small cell lung cancer	45
1120	circSCAR	Nonalcoholic steatohepatitis	33
1121	circPTCH1	Renal cell carcinoma	158
1122	circPRKCB	Ischemia reperfusion injury	210
349	CircPAN3	Ischemia reperfusion injury	210
393	hsa_circ_0001944	Bladder cancer	17
1123	CircATP2B4	Pulmonary arterial hypertension	178
705	circASAP1	Glioblastoma	55
1124	hsa_circ_0008737	Atrial fibrillation	211
1125	circRNA_1837	Atrial fibrillation	211
1126	hsa_circ_0001240	Atrial fibrillation	211
1127	circRNA_7571	Atrial fibrillation	211
1128	hsa_circ_0062426	Atrial fibrillation	211
1129	circRNA_7386	Atrial fibrillation	211
1130	hsa_circ_0006109	Atrial fibrillation	211
1131	Has_circRPPH_015	Breast cancer	12
332	hsa_circ_0006156	Bladder cancer	17
109	circ-ITCH	Ovarian cancer	105
296	hsa_circ_0001313	Colon cancer	91
22	hsa_circ_0001724	Colon cancer	91
1132	circCER	Breast cancer	12
271	hsa_circ_0072309	Breast cancer	12
1105	circKIF4A	Triple negative breast cancer	16
415	hsa_circ_0001368	Gastric cancer	18
417	circ-ERBB2	Gastric cancer	18
269	CircPSMC3	Gastric cancer	18
9	hsa_circ_0001445	Cervical cancer	1
306	hsa_circ_0000263	Cervical cancer	1
212	hsa_circ_0067934	Cervical cancer	1
607	ciRS-7	Esophageal squamous cell carcinoma	37
506	hsa_circ_0074027	Glioblastoma	55
259	hsa_circ_0001946	Glioblastoma	55
1133	hsa_circ_0029426	Glioblastoma	55
94	hsa_circ_0000284	Prostate cancer	53
274	hsa_circ_0000190	Multiple myeloma	86
407	hsa_circ_100290	Acute myeloid leukemia	71
93	hsa_circ_0080145	Chronic myeloid leukemia	40
225	hsa_circ_0000488	Acute myeloid leukemia	71
1134	circRAPGEF5	Papillary thyroid carcinoma	29
1135	circDOCK1	Thyroid cancer	43
1136	circ_LDLR	Papillary thyroid carcinoma	29
1137	CircTP53	Thyroid cancer	43
369	CircPRMT5	Papillary thyroid carcinoma	29
855	hsa_circ_0058124	Thyroid cancer	43
292	hsa_circ_0011385	Thyroid cancer	43
278	hsa_circ_0025033	Papillary thyroid carcinoma	29
332	hsa_circ_0006156	Papillary thyroid carcinoma	29
212	hsa_circ_0067934	Thyroid cancer	43
656	hsa_circ_0039411	Papillary thyroid carcinoma	29
834	circZFR	Papillary thyroid carcinoma	29
358	hsa_circ_0008309	Oral squamous cell carcinoma	20
1138	hsa_circ_0000140	Oral squamous cell carcinoma	20
677	hsa_circ_0001742	Tongue squamous cell carcinoma	166
258	hsa_circ_0001821	Oral squamous cell carcinoma	20
1139	circ-PKD2	Oral squamous cell carcinoma	20
1135	circDOCK1	Oral squamous cell carcinoma	20
863	hsa_circRNA_100533	Oral squamous cell carcinoma	20
331	hsa_circ_0001162	Oral squamous cell carcinoma	20
798	hsa_circ_0002185	Oral squamous cell carcinoma	20
1140	hsa_circRNA_100290	Oral squamous cell carcinoma	20
1141	hsa_circ_0055538	Oral squamous cell carcinoma	20
619	circATRNL1	Oral squamous cell carcinoma	20
197	hsa_circ_0000520	Breast cancer	12
1029	hsa_circ_0000376	Non-small cell lung cancer	45
230	hsa_circ_0103809	Bladder cancer	17
1142	hsa_circ_0000735	Non-small cell lung cancer	45
558	hsa_circ_0001206	Prostate cancer	53
40	hsa_circ_0024108	Glioma	30
224	hsa_circ_0010090	Hepatocellular carcinoma	8
250	mmu_circ_0001052	Cardiac fibrosis	114
828	hsa_circ_0082374	Glioma	30
259	hsa_circ_0001946	Glioblastoma	55
554	hsa_circ_0007142	Colorectal cancer	15
216	hsa_circ_0072995	Epithelial ovarian cancer	138
1143	hsa_circ_0003738	Psoriasis	100
1143	hsa_circ_0003738	Psoriasis	100
1144	hsa_circ_0000034	Retinoblastoma	118
1098	hsa_circ_0007031	Colorectal cancer	15
1145	Circ_0000140	Oral squamous cell carcinoma	20
1146	hsa_circ_0000517	Hepatocellular carcinoma	8
911	hsa_circ_0029589	Atherosclerosis	7
1147	hsa_circ_0037128	Diabetic nephropathy	72
1148	hsa_circ_0026359	Gastric cancer	18
21	hsa_circ_0007874	Liver fibrosis	147
1149	hsa_circ_0072758	Laryngeal squamous cell carcinoma	84
824	hsa_circ_0006835	Gastric cancer	18
513	hsa_circ_0074854	Colorectal cancer	15
1150	circRNA2960	Spinal cord injury	89
1151	hsa_circ_0004058	Age-related cataract	59
28	hsa_circ_0002768	Hepatocellular carcinoma	8
305	hsa_circ_0002211	Prostate cancer	53
1152	hsa_circ_0005615	Cervical cancer	1
1153	hsa_circ_0023990	Colorectal cancer	15
1154	mmu_circ_0000491	Diabetic nephropathy	72
513	hsa_circ_0074854	Myocardial infarction	25
1144	hsa_circ_0000034	Retinoblastoma	118
1155	hsa_circ_0000442	Breast cancer	12
229	hsa_circ_0000144	Thyroid cancer	43
94	hsa_circ_0000284	Diabetic nephropathy	72
105	hsa_circ_0015756	Hepatocellular carcinoma	8
1156	hsa_circ_0013912	Pancreatic ductal adenocarcinoma	4
1157	hsa_circ_0009043	Ovarian cancer	105
1158	hsa_circ_001587	Pancreatic cancer	56
712	hsa_circ_0000291	Breast cancer	12
296	hsa_circ_0001313	Osteosarcoma	14
1159	circVAPA	Retinoblastoma	118
1160	Rno_circ_0005139	Anorectal malformation	109
427	hsa_circ_0002577	Endometrial cancer	142
1161	has_circ_0000034	Retinoblastoma	118
1162	hsa_circ_0008898	Oral squamous cell carcinoma	20
473	hsa_circ_0079593	Melanoma	70
1163	hsa_circ_0011292	Non-small cell lung cancer	45
123	circHIPK3	Glioma	30
834	CircZFR	Breast cancer	12
1164	circOSBPL10	Cervical cancer	1
392	hsa_circ_0020123	Non-small cell lung cancer	45
1165	circSIPA1L1	Osteogenesis	182
1166	hsa_circ_001436	Melanoma	70
525	circEPSTI1	Non-small cell lung cancer	45
750	CircZNF609	Neuropathic pain	151
1167	hsa_circ_0010220	Osteosarcoma	14
1168	circVMA21	Acute kidney injury	39
1169	hsa_circ_0000218	Laryngeal squamous cell carcinoma	84
1170	hsa_circ_0008934	Osteosarcoma	14
351	hsa_circ_0136666	Colorectal cancer	15
1171	hsa_circ_0000512	Colorectal cancer	15
123	CircHIPK3	Clear cell renal cell carcinoma	26
1172	Circ 0001723	Spinal cord injury	89
758	Circ-PRMT5	Non-small cell lung cancer	45
1173	CircIL4R	Hepatocellular carcinoma	8
1095	circFoxp1	Epithelial ovarian cancer	138
1174	Circ-SMARCA5	Colorectal cancer	15
1175	Circ_0046599	Hepatocellular carcinoma	8
525	CircEPSTI1	Non-small cell lung cancer	45
750	CircZNF609	Hepatocellular carcinoma	8
1176	circLPAR3	Esophageal squamous cell carcinoma	37
750	CircZNF609	Focal segmental glomerulosclerosis	212
1177	CircTADA2A	Colorectal cancer	15
1178	Circ_WBSCR17	Diabetic nephropathy	72
1179	hsa_circ_0007334	Colorectal cancer	15
911	hsa_circ_0029589	Atherosclerosis	7
1180	circ-SLC7A6	Non-small cell lung cancer	45
1181	hsa_circ_0133622	Neuroblastoma	172
1182	circ-GRB10	Intervertebral disc degeneration	73
1183	circTNPO3	Ovarian cancer	105
1184	CircRSF1	Atherosclerosis	7
1185	circBC048201	Bladder cancer	17
1186	hsa_circ_101141	Hepatocellular carcinoma	8
1187	circARHGAP10	Non-small cell lung cancer	45
1188	circ_101238	Keloid	157
1189	hsa_circ_0007841	Multiple myeloma	86
1190	circ_0008193	Lung adenocarcinoma	24
441	hsa_circ_0008035	Osteosarcoma	14
1191	circRACGAP1	Non-small cell lung cancer	45
1192	circ-cZRANB1	Neuropathic pain	151
123	circHIPK3	Osteosarcoma	14
1193	circMAGI3	Non-small cell lung cancer	45
1194	circPOSTN	Glioma	30
1146	hsa_circ_0000517	Hepatocellular carcinoma	8
332	hsa_circ_0006156	Bladder cancer	17
212	hsa_circ_0067934	Non-small cell lung cancer	45
1195	hsa_circ_0024097	Osteoporosis	128
1196	hsa_circ_0061052	Chronic obstructive pulmonary disease	194
94	hsa_circ_0000284	Breast cancer	12
94	hsa_circ_0000284	Osteoarthritis	5
1197	hsa_circ_0068655	Myocardial infarction	25
1198	hsa_circ_0096157	Lung cancer	2
259	hsa_circ_0001946	Heart failure	110
368	hsa_circ_0001846	Cervical cancer	1
1199	hsa_circ_0109291	Oral squamous cell carcinoma	20
1117	hsa_circ_0005728	Breast cancer	12
1200	hsa_circ_0104345	Breast cancer	12
206	hsa_circ_0016760	Non-small cell lung cancer	45
257	hsa_circ_0141940	Non-small cell lung cancer	45
828	hsa_circ_0082374	Non-small cell lung cancer	45
212	hsa_circ_0067934	Esophageal cancer	126
1201	hsa_circ_0113656	Human aortic smooth muscle cell	213
1202	hsa_circ_0001588	Lung adenocarcinoma	24
337	hsa_circ_0001461	Osteosarcoma	14
21	hsa_circ_0007874	Ovarian cancer	105
1029	hsa_circ_0000376	Breast cancer	12
1203	hsa_circ_0000105	Liver cancer	123
1204	hsa_circ_0000274	Renal cell carcinoma	158
1205	hsa_circ_0000328	Renal cell carcinoma	158
327	hsa_circ_0017639	Glioma	30
1206	hsa_circ_0005758	Gastric cancer	18
1207	hsa_circ_0139996	Gastric cancer	18
1208	hsa_circ_0076690	Osteoporosis	128
1209	hsa_circ_0000740	Clear cell renal cell carcinoma	26
816	hsa_circ_0035483	Prostate cancer	53
109	circ-ITCH	Ovarian cancer	105
1142	hsa_circ_0000735	Prostate cancer	53
1210	hsa_circ_0000073	Osteosarcoma	14
459	hsa_circ_0046263	Nasopharyngeal carcinoma	52
1211	hsa_circ_0074169	Colon cancer	91
1212	hsa_circ_0017311	Osteosarcoma	14
1213	circITGA7	Thyroid cancer	43
128	hsa_circ_0005909	Osteosarcoma	14
1214	circFANCL	Glioma	30
1215	circRNA-103809	Hepatocellular carcinoma	8
5	hsa_circ_0000064	Diabetic nephropathy	72
123	circHIPK3	Age-related cataract	59
1216	CircAGFG1	Colorectal cancer	15
1217	circVEGFC	Diabetes mellitus	80
1218	circ_0081143	Gastric cancer	18
210	CircHECTD1	Hepatocellular carcinoma	8
1219	circ9119	Ovarian cancer	105
1220	hsa_circ_0088036	Rheumatoid arthritis	6
703	circ_0091579	Hepatocellular carcinoma	8
1221	hsa_circRPPH1_015	Breast cancer	12
1222	hsa_circ_0000527	Retinoblastoma	118
1223	Circ-DENND4C	Hepatocellular carcinoma	8
1224	circ-CSPP1	Hepatocellular carcinoma	8
1225	hsa-circ-0007766	Gastric carcinoma	66
1226	hsa_circ_0066755	Nasopharyngeal carcinoma	52
1227	hsa_circ_0002755	Glioma	30
1228	circNFATC3	Hepatocellular carcinoma	8
607	CiRS-7	Ovarian cancer	105
809	hsa_circ_0006988	Non-small cell lung cancer	45
1229	hsa_circ_0062558	Breast cancer	12
1230	hsa_circ_0084922	Hepatocellular carcinoma	8
338	hsa_circ_0087378	Esophageal squamous cell carcinoma	37
1231	hsa_circ_0003119	Breast cancer	12
475	hsa_circ_0026134	Hepatocellular carcinoma	8
245	circDLGAP4	Lung cancer	2
1179	hsa_circ_0007334	Prostate cancer	53
621	circ-HIPK3	Glioma	30
1232	hsa_circ_0023064	Colon cancer	91
764	circNRIP1	Gastric cancer	18
1233	hsa_circ_0005394	Hepatocellular carcinoma	8
660	circ-ABCB10	Glioma	30
571	circDDX17	Breast cancer	12
788	hsa_circ_0008234	Lung cancer	2
1234	CircVCAN	Osteoarthritis	5
1235	circFGD4	Gastric cancer	18
349	circPAN3	Cardiovascular disease	3
476	hsa_circ_0070934	Cutaneous squamous cell carcinoma	115
1236	circ-TIMP2	Intervertebral disc degeneration	73
1237	hsa_circ_0101802	Colorectal cancer	15
1238	circRNA_10156	Liver cancer	123
387	hsa_circ_0061140	Endometriosis	124
1239	hsa_circ_0011269	Osteoporosis	128
1240	hsa_circ_0082003	Non-small cell lung cancer	45
673	hsa_circ_0003204	Atherosclerosis	7
778	circ-LARP4	Non-small cell lung cancer	45
187	circ-FOXO3	Bladder cancer	17
1115	hsa_circ_0045602	Gastric cancer	18
1241	hsa_circ_0101308	Cervical cancer	1
351	hsa_circ_0136666	Colorectal cancer	15
41	hsa_circ_0036722	Laryngeal squamous cell carcinoma	84
1242	hsa_circ_0002130	Non-small cell lung cancer	45
1243	hsa_circ_0000977	Colorectal cancer	15
1244	hsa_circ_0079586	Glioma	30
175	hsa_circ_0007385	Non-small cell lung cancer	45
1245	hsa_circ_0075686	Glioma	30
1106	hsa_circ_0000936	Gastric cancer	18
475	hsa_circ_0026134	Non-small cell lung cancer	45
278	hsa_circ_0025033	Lung cancer	2
93	hsa_circ_0080145	Chronic myeloid leukemia	40
1246	hsa_circ_0048677	Hepatocellular carcinoma	8
213	hsa_circ_0009910	Ovarian cancer	105
1247	hsa_circ_0111277	Preeclampsia	63
60	hsa_circ_0004018	Liver fibrosis	147
195	hsa_circ_100721	Thyroid cancer	43
482	hsa_circ_0004339	Gastric cancer	18
812	hsa_circ_0003949	Hepatocellular carcinoma	8
506	hsa_circ_0074027	Non-small cell lung cancer	45
271	hsa_circ_0072309	Non-small cell lung cancer	45
1248	hsa_circ_0100338	Ischemia reperfusion injury	210
276	hsa_circ_103809	Gastric cancer	18
51	hsa_circ_0008717	Lung cancer	2
51	hsa_circ_0008717	Rectal cancer	160
1249	hsa_circ_0038646	Colorectal cancer	15
409	hsa_circ_0023642	Gastric cancer	18
1250	circ_0001105	Sepsis	209
1251	hsa_circ_0064574	Gastric cancer	18
1252	hsa_circ_0101145	Hepatocellular carcinoma	8
584	hsa_circ_0003645	Atherosclerosis	7
412	hsa_circ_0003998	Hepatocellular carcinoma	8
1189	hsa_Circ_0007841	Multiple myeloma	86
94	hsa_circ_0000284	Non-small cell lung cancer	45
973	hsa_circ_0027345	Hepatocellular carcinoma	8
549	hsa_circ_0008433	Endometriosis	124
1253	hsa_circ_0102958	Ovarian cancer	105
1254	hsa_circ_0131242	Triple negative breast cancer	16
94	hsa_circ_0000284	Prostate cancer	53
1255	hsa_circ_0025508	Hepatocellular carcinoma	8
739	hsa_circ_0000043	Polycystic ovary syndrome	214
1256	hsa_circ_0003732	Osteosarcoma	14
1257	circ_UBXN7	Liver cancer	123
1258	hsa_circ_0003340	Esophageal cancer	126
1259	hsa_circ_0000670	Gastric cancer	18
1260	circZNF566	Hepatocellular carcinoma	8
2	circUBAP2	Osteosarcoma	14
742	hsa_circ_0005100	Prostate cancer	53
1261	hsa_circ_0003506	Gastric cancer	18
28	hsa_circ_0002768	Laryngocarcinoma	215
252	hsa_circ_0072088	Non-small cell lung cancer	45
1146	hsa_circ_0000517	Hepatocellular carcinoma	8
845	circRNA-9119	Osteoarthritis	5
1224	Circ-CSPP1	Hepatocellular carcinoma	8
1262	hsa_circ_0000848	Fetal growth restriction	216
1263	hsa_circ_0109320	Non-small cell lung cancer	45
1264	hsa_circ_0078607	Ovarian cancer	105
1265	hsa_circ_0004442	Renal cell carcinoma	158
1266	hsa_circ_0124644	Atherosclerosis	7
1137	circTP53	Thyroid cancer	43
1267	hsa_circ_0081108	Diabetic retinopathy	46
229	hsa_circ_0000144	Gastric cancer	18
1268	has_circ_0012129	Glioma	30
387	hsa_circ_0061140	Bladder cancer	17
264	hsa_circ_0002360	Colorectal cancer	15
678	circRNA_101237	Non-small cell lung cancer	45
1269	hsa_circ_0043800	Hepatoblastoma	49
1270	hsa_circ_0008928	Non-small cell lung cancer	45
1271	circ-FARSA	Colorectal cancer	15
1272	circ-MAT2B	Gastric cancer	18
1273	hsa_circ_0003141	Hepatocellular carcinoma	8
946	hsa_circ_0054537	Renal cell carcinoma	158
677	hsa_circ_0001742	Tongue squamous cell carcinoma	166
1029	hsa_circ_0000376	Breast cancer	12
1274	hsa_circ_0008532	Bladder cancer	17
273	hsa_circ_0007255	Bladder cancer	17
45	hsa_circ_0004771	Cervical cancer	1
80	hsa_circ_0000615	Nasopharyngeal cancer	217
1275	circHomer1	Neuronal injury	218
94	hsa_circ_0000284	Asthma	113
1276	hsa_circ_0085131	Non-small cell lung cancer	45
730	hsa_circ_0000515	Breast cancer	12
745	hsa_circ_0006404	Gastric carcinoma	66
859	circTLK1	Ischemia reperfusion injury	210
1277	hsa-circRNA9102-5	Essential hypertension	62
18	hsa_circ_0001982	Breast cancer	12
517	circCDYL	Acute myocardial infarction	155
1278	circErbB4	Vascular disease	219
1278	circErbB4	Vascular disease	219
1279	hsa_circ_0018534	Non-small cell lung cancer	45
1280	hsa_circ_0022812	Lung cancer	2
1281	circRNA001372	Neurotoxicity and neuroinflammation	220
1282	hsa_circ_0003221	Gastric carcinoma	66
1283	circ_LPAR3	Esophageal squamous cell carcinoma	37
665	circ_LARP4	Prostate cancer	53
369	circPRMT5	Papillary thyroid carcinoma	29
1284	circCORO1C	Laryngeal squamous cell carcinoma	84
1285	ciRS-126	Polycystic ovary syndrome	214
1286	mmu_circ_0014738	Osteogenesis	182
3	hsa_circ_0013509	Cardiovascular disease	3
4	circRNA_100782	Pancreatic ductal adenocarcinoma	4
4	circRNA_100782	Pancreatic ductal adenocarcinoma	4
5	hsa_circ_0000064	Lung cancer	2
6	hsa_circ_0005105	Osteoarthritis	5
18	hsa_circ_0001982	Breast cancer	12
1287	circSCMH1	Acute ischemic stroke	156
1288	hsa_circ_0043265	Non-small cell lung cancer	45
1098	hsa_circ_0007031	Osteosarcoma	14
1289	hsa_circ_0089762	Chronic lymphocytic leukemia	82
721	hsa_circ_0000285	Thyroid cancer	43
1290	circ_0007142	Colorectal cancer	15
1291	circ-001971	Colorectal cancer	15
1292	hsa_circ_0082002	Hepatocellular carcinoma	8
1293	circ_0001368	Renal cell carcinoma	158
1294	hsa_circ_0002375	Nasopharyngeal carcinoma	52
1295	Circ_100565	Lung cancer	2
764	circNRIP1	Gastric carcinoma	66
1296	Circ_0025033	Ovarian cancer	105
351	hsa_circ_0136666	Osteosarcoma	14
259	hsa_circ_0001946	Cholangiocarcinoma	116
874	hsa_circ_0008285	Colorectal cancer	15
681	circABCB10	Lung cancer	2
1297	hsa_circ_0113689	Osteogenesis	182
1298	circMDM2	Oral squamous cell carcinoma	20
94	hsa_circ_0000284	Renal carcinoma	95
1105	circKIF4A	Breast cancer	12
209	hsa_circ_0005075	Cervical cancer	1
1299	circ ACAP2	Myocardial infarction	25
1300	circ-Rtn4	Osteoporosis	128
1301	hsa_circ_0049613	Hepatocellular carcinoma	8
1302	circ5615	Colorectal cancer	15
1303	hsa_circ_0039388	Essential hypertension	62
707	CircITCH	Doxorubicin-Induced cardiotoxicity	221
1304	circ_0000337	Osteosarcoma	14
415	hsa_circ_0001368	Pituitary adenoma	222
1305	hsa-circ-000684	Gastric cancer	18
1306	circSTAG1	Major depressive disorder	223
1307	hsa_circ_0000944	Gastric cancer	18
1219	circ9119	Cervical cancer	1
272	hsa-circ-0014359	Glioma	30
1308	circ_0020710	Melanoma	70
1309	circWHSC1	Endometrial cancer	142
327	hsa_circ_0017639	Gastric cancer	18
1310	hsa_circ_0009065	Pancreatic ductal adenocarcinoma	4
822	hsa-circ-0072309	Renal carcinoma	95
354	Circ_0067934	Laryngeal squamous cell cancer	224
1311	hsa_circ_0021086	Aortic valve calcification	225
1312	hsa_circ_0002018	Breast cancer	12
1313	hsa_circRNA_0056616	Lung adenocarcinoma	24
1314	hsa_circ_0007158	Intervertebral disc degeneration	73
1315	hsa_circ_0086375	Pancreatic cancer	56
1316	circ-0000745	Acute lymphoblastic leukemia	57
1317	circ-USP36	Atherosclerosis	7
1317	circ-USP36	Atherosclerosis	7
1318	circRNA_001287	Renal cell carcinoma	158
1319	Circular RNA 100146	Colorectal cancer	15
1320	Circ-UBR1	Breast cancer	12
1321	circGSK3B	Hepatocellular carcinoma	8
1322	hsa_circ_0000658	Osteosarcoma	14
575	circXPO1	Lung adenocarcinoma	24
232	hsa_circRNA_103809	Lung cancer	2
758	Circ-PRMT5	Breast cancer	12
1323	CircRNA-1806	Cryptococcal meningitis	226
1324	hsa_circ_0005114	Glioma	30
1325	circ_0002483	Acute myeloid leukemia	71
1072	circ_ASAP2	Gastric cancer	18
1296	Circ_0025033	Ovarian cancer	105
1326	Circ0120816	Esophageal squamous cell carcinoma	37
1327	hsa_circ_0014235	Lung cancer	2
1328	CircSMYD4	Hepatocellular carcinoma	8
808	Circ_0015756	Ovarian cancer	105
1329	Circ-EEF2	Epithelial ovarian cancer	138
1330	circPLK1	Breast cancer	12
1331	CircADAMTS6	Chondrocyte apoptosis	227
1332	Circ_0003998	Hepatocellular carcinoma	8
1333	hsa_circ_0001829	Gastric cancer	18
1334	CircCDKN2B-AS1	Cervical cancer	1
1335	CircLRRK1	Preeclampsia	63
1336	hsa_circRNA_104348	Hepatocellular carcinoma	8
1337	circEYA1	Cervical adenocarcinoma	228
1338	circRASGRF2	Hepatocellular carcinoma	8
1339	Circ-03955	Osteosarcoma	14
1340	Circ_100984	Bladder cancer	17
1341	CircRNA_0000392	Colorectal cancer	15
1342	hsa_circ_0008003	Non-small cell lung cancer	45
1343	CircDUSP16	Esophageal squamous cell carcinoma	37
1344	Circular RNA 0001313	Non-small cell lung cancer	45
1345	hsa_circ_0001766	Oral squamous cell carcinoma	20
1346	CircASH2L	Ovarian cancer	105
1347	circ_SETD2	Breast cancer	12
1348	hsa_circ_0007121	Preeclampsia	63
1349	circ_0000034	Retinoblastoma	118
1350	hsa_circ_0004050	Non-small cell lung cancer	45
1351	Circ-CCS	Lung cancer	2
974	CircRNA-SORE	Hepatocellular carcinoma	8
459	Hsa_circ_0046263	Non-small cell lung cancer	45
1352	circ-PRKDC	Colorectal cancer	15
156	circPVT1	Hepatocellular carcinoma	8
1353	circ_DROSHA	Temporal lobe epilepsy	94
1354	CircASPH	Polycystic ovary syndrome	214
1355	circ-ARL3	Hepatitis B	229
1356	circPHIP	Oral squamous cell carcinoma	20
1357	hsa_circ_0000714	Ovarian cancer	105
1358	circBICD2	Oral squamous cell carcinoma	20
1359	CircRNA-100284	Bladder cancer	17
1360	Circ_0001247	Cervical cancer	1
1361	Circ_PGPEP1	Gastric cancer	18
1362	Circular PVT1	Ovarian cancer	105
1363	CircDLC1	Hepatocellular carcinoma	8
1364	circ-ZDHHC5	Esophageal squamous cell carcinoma	37
1365	Circ_0061012	Psoriasis	100
1366	CircNOL10	Breast cancer	12
1367	circLMO7	Gastric cancer	18
1368	circRBM33	Cervical cancer	1
123	circHIPK3	Cardiac hypertrophy	180
106	Circ-DNMT1	Breast cancer	12
1369	circ_0061395	Hepatocellular carcinoma	8
1370	circ-CCDC66	Cervical cancer	1
1371	Circ_0001175	Hepatocellular carcinoma	8
1372	circGSE1	Cervical cancer	1
565	CircSKA3	Medulloblastoma	230
1373	circ_101341	Clear cell renal cell carcinoma	26
1374	CircWHSC1	Hepatocellular carcinoma	8
894	Circ-FOXM1	Non-small cell lung cancer	45
1375	CircPIP5K1A	Glioma	30
1376	circ-TRPS1	Prostate cancer	53
1069	circCSNK1G1	Osteoarthritis	5
123	circHIPK3	Osteosarcoma	14
784	hsa_circ_0044516	Gastric cancer	18
1377	hsa_circ_0003391	Alzheimer's disease	85
1142	hsa_circ_0000735	Bladder cancer	17
1378	circARNT2	Hepatocellular carcinoma	8
1379	circ-DCUN1D4	Lung adenocarcinoma	24
1380	CircRNA_000864	Pancreatic cancer	56
1381	CircRNA_25487	Trauma-induced osteonecrosis of femoral head	231
1382	hsa_circ_0068888	Acute kidney injury	39
1383	circPTPN22	Gastric cancer	18
1384	hsa_circ_0005795	Basal cell carcinoma	232
834	circZFR	Hepatocellular carcinoma	8
1385	circ_ITCH	Hepatocellular carcinoma	8
1386	hsa_circ_0081001	Osteosarcoma	14
1387	hsa_circ_0123190	Lupus nephritis	68
638	hsa_circ_0005273	Breast cancer	12
1388	circ_0000231	Atherosclerosis	7
428	hsa_circ_0030018	Glioma	30
1389	circ_0006404	Prostate cancer	53
1390	circ_0007444	Ovarian cancer	105
1391	circ_0020123	Non-small cell lung cancer	45
589	circPCNX	Cervical carcinoma	28
156	circPVT1	Gastric cancer	18
423	hsa_circ_0043278	Breast cancer	12
1392	hsa_circ_0004104	Gastric cancer	18
1393	circNEK9	Gastric cancer	18
156	circPVT1	Clear cell renal cell carcinoma	26
1394	circ_SMAD4	Gastric cancer	18
750	circZNF609	Lung cancer	2
1395	circSDHC	Renal cell carcinoma	158
1396	circFANCA	Sepsis	209
1397	circEIF6	Pancreatic cancer	56
1398	hsa_circ_0000554	Esophageal cancer	126
404	CircPUM1	Clear cell renal cell carcinoma	26
1399	circ_0008274	Papillary thyroid carcinoma	29
504	hsa_circ_0001073	Lung cancer	2
1400	circRUNX1	Papillary thyroid carcinoma	29
1401	circNINL	Breast cancer	12
830	circGFRA1	Breast cancer	12
1402	CircCAMSAP1	Hepatocellular carcinoma	8
1403	circ-USP1	Kidney injury	233
1404	Hsa_circ_0006571	Lung adenocarcinoma	24
1405	circNOLC1	Prostate cancer	53
1406	Hsa_circ_0010235	Non-small cell lung cancer	45
1407	Circ_0081146	Gastric cancer	18
109	circ-ITCH	Gastric cancer	18
1101	circFLNA	Lung cancer	2
565	CircSKA3	Glioblastoma	55
1408	CircRNA_141539	Esophageal squamous cell carcinoma	37
1409	Circ_0105346	Osteosarcoma	14
417	circ-ERBB2	Lung cancer	2
316	CircMTO1	Osteosarcoma	14
1410	hsa_circ_0071036	Pancreatic cancer	56
1332	Circ_0003998	Non-small cell lung cancer	45
898	circAKT3	Esophageal cancer	126
1411	circPHC3	Ischemic stroke	22
1412	circSEC24A	Cutaneous squamous cell carcinoma	115
1413	circGLIS3	Lung cancer	2
1414	circPARP4	Glioma	30
1415	Circ0083429	Osteoarthritis	5
1416	circ_0089153	Ameloblastoma	234
1417	CircTM7SF3	Atherosclerosis	7
1418	CircNR3C2	Breast cancer	12
1419	hsa_circ_0009172	Gastric cancer	18
517	circCDYL	Lung cancer	2
1420	Circ_0035483	Renal cell carcinoma	158
1421	Circ_0031242	Hepatoma	235
525	circEPSTI1	Cervical cancer	1
469	Hsa_circ_0025202	Breast cancer	12
1422	Circ‑TOP2A	Glioma	30
1423	CircRNA_0000429	Non-small cell lung cancer	45
1424	circEHBP1	Bladder cancer	17
1425	circANKIB1	Osteosarcoma	14
134	hsa_circ_0007534	Osteosarcoma	14
1426	circ_NOTCH3	Breast Carcinoma	77
1427	circANKS1B	Prostate cancer	53
1142	hsa_circ_0000735	Non-small cell lung cancer	45
210	circHECTD1	Glioma	30
1428	circRNA_000684	Pancreatic ductal adenocarcinoma	4
1429	circST6GALNAC6	Bladder cancer	17
1430	Circ-AASDH	Lung adenocarcinoma	24
1431	circ_PIP5K1A	Non-small cell lung cancer	45
1432	CircRNA ZNF609	Non-small cell lung cancer	45
[truncated: 162 more rows]

## Sheet: cirRNA-miRNA association
CircRNA-miRNA association. This worksheet includes the name of each entity and its corresponding ID.
circRNA ID	circRNA name	miRNA name	miRNA ID
549	hsa_circ_0008433	hsa-miR-34a-5p	665
1049	circ-XPO1	miR-23a-3p	331
84	cir-ITCH	miR-17	39
31	hsa_circ_0013339	miR-29	17
150	circRNA.2837	miR-34	61
660	circ-ABCB10	miR-1271	21
84	cir-ITCH	miR-7	34
58	hsa_circ_0000096	miR-195-5p	28
1269	hsa_circ_0043800	miR-29a-3p	373
761	circRPMS1	miR-203	163
223	hsa_circ_0001649	miR-127-5p	149
820	hsa_circ_0031250	miR-377	337
525	circEPSTI1	miR-375	143
741	hsa_circ_0001178	miR-382	294
975	hsa_circ_0060144	miR-616-3p	528
1508	CircSPI1	miR-1307-3p	776
223	hsa_circ_0001649	miR-338-5p	471
1	circRNA-000284	miR-506	1
589	circPCNX	miR-506	1
45	hsa_circ_0004771	miR-339-5p	2
1122	circPRKCB	miR-339-5p	2
3	hsa_circ_0013509	miR-124	3
4	circRNA_100782	miR-124	3
4	circRNA_100782	miR-124	3
94	hsa_circ_0000284	miR-124	3
94	hsa_circ_0000284	miR-124	3
94	hsa_circ_0000284	miR-124	3
94	hsa_circ_0000284	miR-124	3
94	hsa_circ_0000284	miR-124	3
94	hsa_circ_0000284	miR-124	3
94	hsa_circ_0000284	miR-124	3
94	hsa_circ_0000284	miR-124	3
94	hsa_circ_0000284	miR-124	3
331	hsa_circ_0001162	miR-124	3
123	circHIPK3	miR-124	3
123	circHIPK3	miR-124	3
94	hsa_circ_0000284	miR-124	3
318	circ_0000502	miR-124	3
957	circHIPK2	miR-124	3
331	hsa_circ_0001162	miR-124	3
94	hsa_circ_0000284	miR-124	3
1135	circDOCK1	miR-124	3
94	hsa_circ_0000284	miR-124	3
195	hsa_circ_100721	miR-124	3
3	hsa_circ_0013509	miR-124	3
4	circRNA_100782	miR-124	3
4	circRNA_100782	miR-124	3
6	hsa_circ_0005105	miR-26a	4
845	circRNA-9119	miR-26a	4
845	circRNA-9119	miR-26a	4
6	hsa_circ_0005105	miR-26a	4
227	CircRNA_104670	miR-17-3p	5
621	circ-HIPK3	miR-17-3p	5
1147	hsa_circ_0037128	miR-17-3p	5
10	circRNA-chr19	miR-30b-3p	6
18	hsa_circ_0001982	miR-143	7
2	circUBAP2	miR-143	7
2	circUBAP2	miR-143	7
244	mmu_circ_0001098	miR-143	7
245	circDLGAP4	miR-143	7
658	circ-DLGAP4	miR-143	7
971	circ_DLGAP4	miR-143	7
5	hsa_circ_0000064	miR-143	7
245	circDLGAP4	miR-143	7
1275	circHomer1	miR-143	7
18	hsa_circ_0001982	miR-143	7
20	hsa_circ_0092509	miR-448	8
21	hsa_circ_0007874	miR-9	9
478	circRNA_000543	miR-9	9
683	circSMAD2	miR-9	9
789	hsa_circ_0001095	miR-9	9
316	circMTO1	miR-9	9
22	hsa_circ_0001724	miR-106b	10
22	hsa_circ_0001724	miR-106b	10
23	hsa_circ_0005239	miR-34a	11
30	has-circRNA_0046367	miR-34a	11
200	hsa_circ_0046366	miR-34a	11
419	hsa_circ_0025129	miR-34a	11
753	circ-ASH2L	miR-34a	11
1015	hsa_circ_0075370	miR-34a	11
1084	CircDENND2A	MiR-34a	11
24	hsa_circ_0045714	miR-193b	12
26	hsa_circ_0018289	miR-497	13
156	circPVT1	miR-497	13
671	hsa_circ_0062019	miR-497	13
27	hsa_circ_0020397	miR-138	14
235	circRBM23	miR-138	14
27	hsa_circ_0020397	miR-138	14
489	hsa_circ_0003594	miR-138	14
490	mmu_circ_0003925	miR-138	14
28	hsa_circ_0002768	miR-29a	15
257	hsa_circ_0141940	miR-29a	15
29	circLARP4	miR-424-5p	16
911	hsa_circ_0029589	miR-424-5p	16
665	circ_LARP4	miR-424-5p	16
1491	circ-RNF13	miR-424-5p	16
1299	circ ACAP2	miR-29	17
36	circR-284	miR-221	18
316	circMTO1	miR-221	18
349	circPAN3	miR-221	18
37	hsa_circ_0005986	miR-129-5p	19
1027	circ_0007841	miR-129-5p	19
923	hsa_circ_0000260	miR-129-5p	19
1051	circTHBS1	miR-129-5p	19
1457	CircKIF2A	miR-129-5p	19
44	hsa_circ_0013958	miR-134	20
592	circNT5E	miR-134	20
51	hsa_circ_0008717	miR-1271	21
52	circSNX27	miR-141-3p	22
466	circRNA-100338	miR-141-3p	22
632	circRNA-SMG1.72	miR-141-3p	22
916	hsa_circ_100338	miR-141-3p	22
1182	circ-GRB10	miR-141-3p	22
1525	circSOBP	miR-141-3p	22
53	circRNA_000839	miR-200b	23
54	hsa_circ_0056288	miR-125b-5p	24
936	circCRIM1	miR-125b-5p	24
1076	Hsa_circ_0086996	miR-125b-5p	24
844	circVAPA	miR-125b-5p	24
55	circRNA_100269	miR-630	25
316	circMTO1	miR-630	25
316	CircMTO1	miR-630	25
56	circRNA_010567	miR-141	26
558	hsa_circ_0001206	miR-141	26
57	mmu_circ_0000290	miR-652-3p	27
297	hsa_circ_0058514	miR-195-5p	28
101	hsa_circ_0001417	miR-195-5p	28
1136	circ_LDLR	miR-195-5p	28
1223	Circ-DENND4C	miR-195-5p	28
61	hsa_circ_0016347	mir-214	29
84	cir-ITCH	miR-214	29
630	circ_0037655	miR-214	29
911	hsa_circ_0029589	miR-214	29
859	circTLK1	miR-214	29
78	hsa_circ_0000594	miR-217	30
169	circRNA_100284	miR-217	30
229	hsa_circ_0000144	miR-217	30
241	hsa_circ_0000268	miR-217	30
173	circMAN2B2	miR-217	30
698	circRNA_100367	miR-217	30
715	circ-ADAM9	miR-217	30
78	hsa_circ_0000594	miR-217	30
87	hsa_circ_0023404	miR-217	30
959	hsa_circRNA_100284	miR-217	30
229	hsa_circ_0000144	miR-217	30
1232	hsa_circ_0023064	miR-217	30
1364	circ-ZDHHC5	miR-217	30
1425	circANKIB1	miR-217	30
79	circRNA_000203	miR-26b-5p	31
80	hsa_circ_0000615	miR-150-5p	32
306	hsa_circ_0000263	miR-150-5p	32
517	circCDYL	miR-150-5p	32
749	hsa_circ_0001725	miR-150-5p	32
800	hsa_circ_0008975	miR-150-5p	32
306	hsa_circ_0000263	miR-150-5p	32
83	mmu_circ_0000254	miR-223	33
409	hsa_circ_0023642	miR-223	33
807	hsa_circ_0042666	miR-223	33
1123	CircATP2B4	miR-223	33
1158	hsa_circ_001587	miR-223	33
409	hsa_circ_0023642	miR-223	33
90	hsa-circRNA 2149	miR-7	34
94	hsa_circ_0000284	miR-7	34
259	hsa_circ_0001946	miR-7	34
259	hsa_circ_0001946	miR-7	34
259	hsa_circ_0001946	miR-7	34
259	hsa_circ_0001946	miR-7	34
259	hsa_circ_0001946	miR-7	34
259	hsa_circ_0001946	miR-7	34
259	hsa_circ_0001946	miR-7	34
259	hsa_circ_0001946	miR-7	34
259	hsa_circ_0001946	miR-7	34
260	mmu_circ_0001878	miR-7	34
259	hsa_circ_0001946	miR-7	34
259	hsa_circ_0001946	miR-7	34
259	hsa_circ_0001946	miR-7	34
259	hsa_circ_0001946	miR-7	34
84	cir-ITCH	miR-7	34
726	circ-TFCP2L1	miR-7	34
259	hsa_circ_0001946	miR-7	34
808	circ_0015756	miR-7	34
804	CDR1as	miR-7	34
607	ciRS-7	miR-7	34
1142	hsa_circ_0000735	miR-7	34
1448	circSETDB1	miR-7	34
640	hsa_circ_0062389	miR-103a-3p	35
1030	circPDE4D	miR-103a-3p	35
86	hsa_circ_0000677	miR-145	36
129	hsa_circRNA_101981	miR-145	36
130	hsa_circRNA_008068	miR-145	36
131	hsa_circRNA_406557	miR-145	36
132	hsa_circRNA_101996	miR-145	36
133	hsa_circRNA_091420	miR-145	36
86	hsa_circ_0000677	miR-145	36
109	circ-ITCH	miR-145	36
258	hsa_circ_0001821	miR-145	36
570	circ_0017247	miR-145	36
173	circMAN2B2	miR-145	36
918	circBIRC6	miR-145	36
1064	hsa_circ_0102231	miR-145	36
525	CircEPSTI1	miR-145	36
1200	hsa_circ_0104345	miR-145	36
213	hsa_circ_0009910	miR-145	36
1428	circRNA_000684	miR-145	36
1464	circRNA-FoxO1	miR-145	36
524	hsa_circ_0003288	miR-145	36
87	hsa_circ_0023404	miR-136	37
87	hsa_circ_0023404	miR-136	37
351	hsa_circ_0136666	miR-136	37
395	circRNA‑CER	miR-136	37
444	circRNA_100876	miR-136	37
602	circ_PUM1	miR-136	37
444	circRNA_100876	miR-136	37
1012	hsa_circ_0109046	miR-136	37
1077	circ_0000043	miR-136	37
1132	circCER	miR-136	37
89	circRNA_081881	miR-548	38
216	hsa_circ_0072995	miR-548	38
393	hsa_circ_0001944	miR-548	38
21	hsa_circ_0007874	miR-17	39
84	cir-ITCH	miR-17	39
93	hsa_circ_0080145	miR-29b	41
233	hsa_circ_0077179	miR-29b	41
93	hsa_circ_0080145	miR-29b	41
1267	hsa_circ_0081108	miR-29b	41
95	hsa_circ_0088483	miR-370-3p	42
608	hsa_circ_0084171	miR-370-3p	42
673	hsa_circ_0003204	miR-370-3p	42
297	hsa_circ_0058514	miR-370-3p	42
772	circMYO10	miR-370-3p	42
583	circ_0058124	miR-370-3p	42
1308	circ_0020710	miR-370-3p	42
1357	hsa_circ_0000714	miR-370-3p	42
1461	circPKNOX1	miR-370-3p	42
96	circRar1	miR-671	43
1109	circGLIS2	miR-671	43
1537	circ_0092314	miR-671	43
97	hsa_circ_0043256	miR-1252	44
51	hsa_circ_0008717	miR-1252	44
655	hsa_circ_0063809	miR-1252	44
98	hsa_circ_0005015	miR-519d-3p	45
1179	hsa_circ_0007334	miR-519d-3p	45
175	hsa_circ_0007385	miR-519d-3p	45
104	hsa_circ_0004372	hsa-miR-320a	46
105	hsa_circ_0015756	miR-1250-3p	47
109	circ-ITCH	miR-22-3p	48
309	circFGFR3	miR-22-3p	48
731	hsa_circ_0000013	miR-22-3p	48
991	CircMAP3K5	miR-22-3p	48
750	CircZNF609	miR-22-3p	48
440	circHIAT1	miR-21	49
237	circC3P1	miR-21	49
785	hsa-circ-0000994	miR-21	49
1180	circ-SLC7A6	miR-21	49
1219	circ9119	miR-21	49
1285	ciRS-126	miR-21	49
123	circHIPK3	miR-4288	50
124	circFADS2	miR-498	51
134	hsa_circ_0007534	miR-498	51
1197	hsa_circ_0068655	miR-498	51
1203	hsa_circ_0000105	miR-498	51
1242	hsa_circ_0002130	miR-498	51
31	hsa_circ_0013339	miR-516b	52
473	hsa_circ_0079593	miR-516b	52
125	circIRAK3	miR-3607	53
126	hsa_circ_0032462	hsa-miR-338-3p	54
127	hsa_circ_0028173	hsa-miR-338-3p	54
128	hsa_circ_0005909	has-miR-338-3p	56
134	hsa_circ_0007534	miR-593	57
135	circ-CFH	miR-149	58
258	hsa_circ_0001821	miR-149	58
613	hsa_circ_0001772	miR-149	58
123	circHIPK3	miR-149	58
333	hsa_circ_0007294	miR-149	58
830	circGFRA1	miR-149	58
784	hsa_circ_0044516	miR-149	58
1319	Circular RNA 100146	miR-149	58
136	Circ-ZEB1.33	miR-200a-3p	59
1117	hsa_circ_0005728	miR-200a-3p	59
1248	hsa_circ_0100338	miR-200a-3p	59
638	hsa_circ_0005273	miR-200a-3p	59
1429	circST6GALNAC6	miR-200a-3p	59
148	circ-IARS	miR-122	60
81	mmu_circ_0001351	miR-122	60
672	hsa_circ_0005963	miR-122	60
791	circ_PTN	miR-122	60
853	circ_1639	miR-122	60
1239	hsa_circ_0011269	miR-122	60
151	hsa_circ_0000177	miR-638	62
423	hsa_circ_0043278	miR-638	62
1187	circARHGAP10	miR-638	62
152	hsa_circ_0077232	miR-422a	63
2	circUBAP2	miR-422a	63
153	hsa_circ_0006215	miR-378a-3p	64
1459	CircRNA_PDHX	MiR-378a-3p	64
154	hsa_circ_0046264	hsa-miR-1245	65
155	hsa_circ_0000673	miR-767-3p	66
158	circ-BANP	miR-503	67
123	circHIPK3	miR-193a	68
94	hsa_circ_0000284	miR-193a	68
167	hsa_circ_0000847	miR-629	69
168	circ0006916	miR-522-3p	70
170	hsa-circ-0012129	miR-661	71
368	hsa_circ_0001846	miR-661	71
454	hsa_circ_0088732	miR-661	71
205	hsa_circ_0014130	miR-661	71
173	circMAN2B2	miR-1275	72
874	hsa_circ_0008285	miR-1275	72
175	hsa_circ_0007385	miR-181	73
1198	hsa_circ_0096157	miR-181	73
187	circ-Foxo3	miR-155	74
329	circRNA-0067835	miR-155	74
590	hsa_circ_0006282	miR-155	74
869	hsa_circ_0011780	miR-544a	75
193	circRNA_Atp9b	miR-138-5p	76
80	hsa_circ_0000615	miR-138-5p	76
527	hsa_circ_0000005	miR-138-5p	76
75	hsa_circ_0004846	miR-138-5p	76
979	circSAMD4A	miR-138-5p	76
1372	circGSE1	miR-138-5p	76
1455	Circ_0006174	miR-138-5p	76
194	hsa_circ_0046701	miR-142-3p	77
249	hsa_circ_0091702	miR-142-3p	77
1020	hsa_circ_0000234	miR-142-3p	77
1071	circ_0084927	miR-142-3p	77
1374	CircWHSC1	miR-142-3p	77
750	circZNF609	miR-142-3p	77
1391	Circ_0020123	miR-142-3p	77
1535	circRNA_100395	miR-142-3p	77
195	hsa_circ_100721	miR‑196a‑5p	78
1135	circDOCK1	miR‑196a‑5p	78
196	hsa_circ_0012673	miR-22	79
509	cZNF292	miR-22	79
109	circ-ITCH	miR-22	79
203	hsa_circ_0001564	miR-29c-3p	82
1291	circ-001971	miR-29c-3p	82
207	circRNA-000911	miR-449a	83
213	hsa_circ_0009910	miR-449a	83
614	hsa_circ_0061656	miR-449a	83
733	hsa_circ_0001495	miR-449a	83
830	circGFRA1	miR-449a	83
1550	circ_LRIG3	miR-449a	83
208	circHLA-C	miR-150	84
209	hsa_circ_0005075	miR-431	85
420	circSEMA4B	miR-431	85
574	circRNA_0005075	miR-431	85
760	hsa_circ_0008450	miR-431	85
677	hsa_circ_0001742	miR-431	85
212	hsa_circ_0067934	miR-1324	86
212	hsa_circ_0067934	miR-1324	86
354	Circ_0067934	miR-1324	86
1445	circFOXM1	miR-1324	86
354	circ_0067934	miR-545	87
556	circPRKCI	miR-545	87
556	circPRKCI	miR-545	87
505	circ-PRKCI	miR-545	87
212	hsa_circ_0067934	miR-545	87
1256	hsa_circ_0003732	miR-545	87
215	hsa_circ_0045272	hsa-miR-6127	88
216	hsa_circ_0072995	miR-30c-2-3p	89
217	hsa_circ_0002052	miR-1205	90
315	circ_0034642	miR-1205	90
428	hsa_circ_0030018	miR-1205	90
173	circMAN2B2	miR-1205	90
523	hsa_circ_0034642	miR-1205	90
1253	hsa_circ_0102958	miR-1205	90
1261	hsa_circ_0003506	miR-1205	90
557	circRAD23B	miR-1205	90
205	hsa_circ_0014130	miR-1287	91
1479	hsa_circ_0099198	miR-1287	91
703	Circ_0091579	miR-1287	91
218	hsa_circ_0102722	miR-145-5p	92
275	circOMA1	miR-145-5p	92
355	circ_0058063	miR-145-5p	92
522	circCEP128	miR-145-5p	92
156	circPVT1	miR-145-5p	92
727	hsa_circ_0003855	miR-145-5p	92
218	hsa_circ_0102722	miR-145-5p	92
960	hsa_circ_0006872	miR-145-5p	92
967	circPARD3	miR-145-5p	92
862	hsa_circ_0001955	miR-145-5p	92
1004	hsa_circ_0005875	miR-145-5p	92
1011	circSCAF11	miR-145-5p	92
1029	hsa_circ_0000376	miR-145-5p	92
1100	circTTBK2	miR-145-5p	92
1240	hsa_circ_0082003	miR-145-5p	92
264	hsa_circ_0002360	miR-145-5p	92
156	circPVT1	miR-145-5p	92
1454	circDNM3OS	miR-145-5p	92
1532	hsa_circ_101555	miR-145-5p	92
219	circRNA_0084043	miR-153-3p	93
220	hsa_circ_0008039	miR-432-5p	94
1035	circCRIM1	miR-432-5p	94
804	CDR1as	miR-432-5p	94
1509	CircNEIL3	miR-432-5p	94
222	CircNFIX	miR-34a-5p	96
572	Circ_0009910	miR-34a-5p	96
815	hsa_circ_0039569	miR-34a-5p	96
531	hsa_circ_0092303	miR-331-3p	97
627	hsa_circ_0051443	miR-331-3p	97
930	circ_0002770	miR-331-3p	97
1249	hsa_circ_0038646	miR-331-3p	97
224	hsa_circ_0010090	miR-346	98
305	hsa_circ_0002211	miR-346	98
1415	Circ0083429	Mir-346	98
225	hsa_circ_0000488	hsa-miR-496	99
226	mmu_circ_0015698	miR-185	100
94	hsa_circ_0000284	miR-185	100
228	hsa_circ_0002623	miR-605-3p	101
230	hsa_circ_0103809	miR-490-5p	103
823	circ_0023642	miR-490-5p	103
1143	hsa_circ_0003738	miR-490-5p	103
703	circ_0091579	miR-490-5p	103
231	hsa_circ_0016788	miR-486	104
232	hsa_circRNA_103809	miR-4302	105
234	hsa_circ_0092340	miR-1253	106
399	hsa_circ_0087862	miR-1253	106
237	circC3P1	miR-4641	107
134	hsa_circ_0007534	miR-761	108
29	circLARP4	miR-761	108
692	circ-TTBK2	miR-761	108
1268	has_circ_0012129	miR-761	108
80	hsa_circ_0000615	miR-615-5p	109
80	hsa_circ_0000615	miR-615-5p	109
80	hsa_circ_0000615	miR-615-5p	109
80	hsa_circ_0000615	miR-615-5p	109
481	circ-LAMP1	miR-615-5p	109
680	hsa_circ_0128332	miR-615-5p	109
1545	circ-OGDH	miR-615-5p	109
238	mmu_circ_0001797	miR-615	110
242	hsa_circ_0001346	miR-93-5p	111
109	circ-ITCH	miR-93-5p	111
747	hsa_circ_0084927	miR-93-5p	111
1396	circFANCA	miR-93-5p	111
243	hsa_circ_0000426	miR-204-3p	112
546	hsa_circ_0070401	miR-204-3p	112
578	circARID1A	miR-204-3p	112
1139	circ-PKD2	miR-204-3p	112
2	circUBAP2	miR-204-3p	112
246	mmu_circ_0001544	miR-212	113
247	hsa_circ_0001577	miR-101	114
261	hsa_circ_0006990	miR-101	114
1431	circ_PIP5K1A	miR-101	114
249	hsa_circ_0091702	miR-200c	115
659	hsa_circ_0057481	miR-200c	115
123	circHIPK3	miR-654	116
94	hsa_circ_0000284	miR-30a-3p	117
250	mmu_circ_0001052	miR-30a-3p	117
123	circHIPK3	miR-30a-3p	117
94	hsa_circ_0000284	miR-558	118
621	circ-HIPK3	miR-558	118
1006	hsa_circ_0030998	miR-558	118
1207	hsa_circ_0139996	miR-558	118
94	hsa_circ_0000284	miR-379	119
251	hsa_circ_0000707	miR-607	120
271	hsa_circ_0072309	miR-607	120
252	hsa_circ_0072088	miR-1261	121
846	hsa_circ_0133159	miR-1261	121
834	circZFR	miR-1261	121
65	hsa_circ_0015278	miR-1228	122
829	circ_100395	miR-1228	122
253	hsa_circ_0000907	miR-4316	123
254	hsa_circ_0000799	miR-31-5p	124
571	CircDDX17	miR-31-5p	124
651	circ_0063517	miR-31-5p	124
1420	Circ_0035483	MiR-31-5p	124
255	circ-HIPK2	miR-124-3p	125
94	hsa_circ_0000284	miR-124-3p	125
94	hsa_circ_0000284	miR-124-3p	125
720	circ-PVT1	miR-124-3p	125
1376	circ-TRPS1	miR-124-3p	125
256	hsa_circ_0080210	miR-328-5p	126
652	hsa_circ_0001900	miR-328-5p	126
258	hsa_circ_0001821	miR-125	127
258	hsa_circ_0001821	let-7	128
258	hsa_circ_0001821	let-7	128
828	hsa_circ_0082374	let-7	128
937	hsa_circ_0000247	let-7	128
828	hsa_circ_0082374	let-7	128
259	hsa_circ_0001946	miR-876-5p	129
844	circVAPA	miR-876-5p	129
259	hsa_circ_0001946	miRNA-7	130
259	hsa_circ_0001946	miRNA-7	130
260	mmu_circ_0001878	miR-7a	131
259	hsa_circ_0001946	miR-671-5p	132
259	hsa_circ_0001946	miR-671-5p	132
205	hsa_circ_0014130	miR-671-5p	132
804	CDR1as	miR-671-5p	132
259	hsa_circ_0001946	miR-671-5p	132
1478	circ-IQGAP1	miR-671-5p	132
259	hsa_circ_0001946	miR-1299	133
562	circ_ARF3	miR-1299	133
584	hsa_circ_0003645	miR-1299	133
662	hsa_circ_0000370	miR-1299	133
670	hsa_circ_0031594	miR-1299	133
1073	Circ_0006528	miR-1299	133
1183	circTNPO3	miR-1299	133
1301	hsa_circ_0049613	miR-1299	133
1320	Circ-UBR1	miR-1299	133
1389	circ_0006404	miR-1299	133
262	hsa_circ_0001627	miR-139-5p	134
612	circEIF3K	miR-139-5p	134
1489	circMAP2K4	miR-139-5p	134
263	hsa_circ_0000567	miR-421	135
696	hsa_circ_0000320	miR-421	135
639	hsa_circ_0001546	miR-421	135
838	hsa_circ_0098619	miR-421	135
1090	circ_C16orf62	miR-421	135
349	CircPAN3	miR-421	135
1157	hsa_circ_0009043	miR-421	135
1212	hsa_circ_0017311	miR-421	135
621	circ-HIPK3	miR-421	135
1385	circ_ITCH	miR-421	135
264	hsa_circ_0002360	hsa-mir-3620-5p	136
265	circTADA2A	miR-203a-3p	137
266	hsa_circ_0006220	miR-203a-3p	137
423	hsa_circ_0043278	miR-203a-3p	137
1553	circTRAF3	miR-203a-3p	137
267	hsa_circ_0001681	miR-198	138
413	hsa_circ_0025039	miR-198	138
479	hsa_circ_0000199	miR-198	138
886	Circ0004390	miR-198	138
1134	circRAPGEF5	miR-198	138
1213	circITGA7	miR-198	138
1283	circ_LPAR3	miR-198	138
1352	circ-PRKDC	miR-198	138
268	cTFRC	miR-107	139
94	hsa_circ_0000284	miR-107	139
1017	hsa_circ_0005224	miR-107	139
1070	CircCFL1	miR-107	139
123	circHIPK3	miR-107	139
269	circPSMC3	miR-296-5p	140
722	hsa_circ_0001386	miR-296-5p	140
776	circ_0076305	miR-296-5p	140
850	hsa_circ_0038632	miR-296-5p	140
269	CircPSMC3	miR-296-5p	140
1171	hsa_circ_0000512	miR-296-5p	140
730	hsa_circ_0000515	miR-296-5p	140
271	hsa_circ_0072309	miR-492	141
271	hsa_circ_0072309	miR-492	141
1293	circ_0001368	miR-492	141
272	hsa-circ-0014359	miR-153	142
328	circPCNXL2	miR-153	142
803	circ_0005576	miR-153	142
272	hsa-circ-0014359	miR-153	142
273	hsa_circ_0007255	miR-375	143
370	hsa_circ_0100929	miR-375	143
405	circFAT1	miR-375	143
441	hsa_circ_0008035	miR-375	143
441	hsa_circ_0008035	miR-375	143
480	hsa_circ_0008365	miR-375	143
576	circ-0060428	miR-375	143
1119	hsa_circ_0086720	miR-375	143
1105	circKIF4A	miR-375	143
351	hsa_circ_0136666	miR-375	143
1354	CircASPH	miR-375	143
834	circZFR	miR-375	143
274	hsa_circ_0000190	miR-767-5p	144
274	hsa_circ_0000190	miR-767-5p	144
700	hsa_circ_0000147	miR-767-5p	144
274	hsa_circ_0000190	miR-767-5p	144
1366	CircNOL10	miR-767-5p	144
276	hsa_circ_103809	miR-620	145
9	hsa_circ_0001445	miR-620	145
9	hsa_circ_0001445	miR-620	145
660	circ-ABCB10	miR-620	145
277	hsa_circ_0000267	miR-646	146
653	hsa_circ_0023303	miR-646	146
908	hsa_circ_0041795	miR-646	146
909	circ_0000527	miR-646	146
1101	CircFLNA	miR-646	146
1222	hsa_circ_0000527	miR-646	146
1309	circWHSC1	miR-646	146
919	hsa_circ_0001610	miR-646	146
45	hsa_circ_0004771	miR-149-5p	147
724	hsa_circ_0000654	miR-149-5p	147
756	hsa_circ_0075341	miR-149-5p	147
387	hsa_circ_0061140	miR-149-5p	147
824	hsa_circ_0006835	miR-149-5p	147
1201	hsa_circ_0113656	miR-149-5p	147
1211	hsa_circ_0074169	miR-149-5p	147
1302	circ5615	miR-149-5p	147
1358	circBICD2	miR-149-5p	147
1362	Circular PVT1	miR-149-5p	147
894	Circ-FOXM1	miR-149-5p	147
784	hsa_circ_0044516	miR-149-5p	147
1492	circHIF1A	miR-149-5p	147
1505	circ_CELSR1	miR-149-5p	147
1384	hsa_circ_0005795	miR-1231	148
286	circRNA.33186	miR-127-5p	149
837	Circ_0136474	miR-127-5p	149
1103	circNELL2	miR-127-5p	149
475	hsa_circ_0026134	miR-127-5p	149
287	hsa_circ_0067997	miR-515-5p	150
220	hsa_circ_0008039	miR-515-5p	150
877	hsa_circRNA_102336	miR-515-5p	150
358	hsa_circ_0008309	miR-515-5p	150
1008	circ_0057553	miR-515-5p	150
1031	hsa_circ_0032821	miR-515-5p	150
1193	circMAGI3	miR-515-5p	150
1196	hsa_circ_0061052	miR-515-5p	150
1272	circ-MAT2B	miR-515-5p	150
1375	CircPIP5K1A	miR-515-5p	150
291	hsa_circ_0059655	miR-338-3p	151
296	hsa_circ_0001313	miR-338-3p	151
513	hsa_circ_0074854	miR-338-3p	151
601	hsa_circ_0000092	miR-338-3p	151
621	circ-HIPK3	miR-338-3p	151
677	hsa_circ_0001742	miR-338-3p	151
743	circ_0000003	miR-338-3p	151
895	hsa_circ_0038467	miR-338-3p	151
907	hsa_circ_0000326	miR-338-3p	151
123	circHIPK3	miR-338-3p	151
750	CircZNF609	miR-338-3p	151
296	hsa_circ_0001313	miR-338-3p	151
296	hsa_circ_0001313	miR-338-3p	151
1189	hsa_circ_0007841	miR-338-3p	151
1217	circVEGFC	miR-338-3p	151
94	hsa_circ_0000284	miR-338-3p	151
80	hsa_circ_0000615	miR-338-3p	151
1473	circCUX1	miR-338-3p	151
1551	Circ_0055625	miR-338-3p	151
198	hsa_circ_0001859	miR-200c-3p	152
198	hsa_circ_0001859	miR-200c-3p	152
292	hsa_circ_0011385	miR-361-3p	153
709	hsa_circ_0060467	miR-361-3p	153
292	hsa_circ_0011385	miR-361-3p	153
1144	hsa_circ_0000034	miR-361-3p	153
1161	has_circ_0000034	miR-361-3p	153
368	hsa_circ_0001846	miR-361-3p	153
1349	circ_0000034	miR-361-3p	153
1380	CircRNA_000864	miR-361-3p	153
212	hsa_circ_0067934	miR-3680-3p	154
293	hsa_circ_0089105	miR-4443	155
132	hsa_circRNA_101996	miR-8075	156
295	circPTGR1	miR449a	157
298	circNCX1	miR-133a-3p	158
1045	hsa-circ_0010283	miR-133a-3p	158
213	hsa_circ_0009910	miR-20a-5p	159
1433	CircUSP36	miR-20a-5p	159
314	circ_0008450	miR-548p	160
836	hsa_circ_0001839	miR-548p	160
317	circ_0029426	miR-197	161
427	hsa_circ_0002577	miR-197	161
1133	hsa_circ_0029426	miR-197	161
318	circ_0000502	miR-1238	162
742	hsa_circ_0005100	miR-1238	162
51	hsa_circ_0008717	miR-203	163
407	hsa_circ_100290	miR-203	163
297	hsa_circ_0058514	miR-203	163
258	hsa_circ_0001821	miR-203	163
407	hsa_circ_100290	miR-203	163
319	hsa_circ_0099999	miR-335-5p	164
572	Circ_0009910	miR-335-5p	164
273	hsa_circ_0007255	miR-335-5p	164
506	hsa_circ_0074027	miR-335-5p	164
320	circADAMTS13	miR-484	165
321	circAMOTL1L	miR-193a-5p	166
94	hsa_circ_0000284	miR-193a-5p	166
1341	CircRNA_0000392	miR-193a-5p	166
1544	Circ-OSBPL2	miR-193a-5p	166
322	hsa_circ_0001098	miR-3942	167
323	hsa_circ_0006528	miR-7-5p	168
259	hsa_circ_0001946	miR-7-5p	168
804	CDR1as	miR-7-5p	168
259	hsa_circ_0001946	miR-7-5p	168
1033	circRNA7	miR-7-5p	168
1156	hsa_circ_0013912	miR-7-5p	168
417	circ-ERBB2	miR-7-5p	168
1043	circ_ANKMY2	miR-106b-5p	169
1353	circ_DROSHA	miR-106b-5p	169
325	hsa_circ_0076248	miR-181a	170
682	circZNF652	miR-181a	170
326	circ_0005230	miR-618	171
296	hsa_circ_0001313	miR-618	171
327	hsa_circ_0017639	miR-182-5p	172
371	BCRC-3	miR-182-5p	172
469	hsa_circ_0025202	miR-182-5p	172
674	hsa_circ_0058147	miR-182-5p	172
701	hsa_circ_0002483	miR-182-5p	172
796	hsa_circ_0051470	miR-182-5p	172
1001	hsa_circ_0040060	miR-182-5p	172
1145	Circ_0000140	miR-182-5p	172
21	hsa_circ_0007874	miR-182-5p	172
327	hsa_circ_0017639	miR-182-5p	172
1348	hsa_circ_0007121	miR-182-5p	172
330	hsa_circ_0006427	miR-6783-3p	173
332	hsa_circ_0006156	miR-1178-3p	174
819	circ-ZKSCAN1	miR-1178-3p	174
332	hsa_circ_0006156	miR-1178-3p	174
332	hsa_circ_0006156	miR-1178-3p	174
337	hsa_circ_0001461	miR-548g	176
338	hsa_circ_0087378	miR-1260b	177
339	circPDSS1	miR-186-5p	178
750	circZNF609	miR-186-5p	178
212	hsa_circ_0067934	miR-186-5p	178
344	hsa_circ_0000523	miR-31	179
359	hsa_circ_0078710	miR-31	179
615	circRNA_0000140	miR-31	179
1138	hsa_circ_0000140	miR-31	179
345	circ_0062019	miR-5008	180
346	circ_0057558	miR-6884	181
347	circ_0075538	miR-6884	181
691	circRNA_0016418	miR-625	183
356	circRNA_104075	miR-582-3p	184
1106	hsa_circ_0000936	miR-582-3p	184
1337	circEYA1	miR-582-3p	184
205	hsa_circ_0014130	miR-136-5p	185
626	circRNA_100290	miR-136-5p	185
643	hsa_circ_0000408	miR-136-5p	185
656	hsa_circ_0039411	miR-136-5p	185
833	hsa_circ_0008549	miR-136-5p	185
1265	hsa_circ_0004442	miR-136-5p	185
1332	Circ_0003998	miR-136-5p	185
360	hsa_circ_0061868	hsa-miR-7-5p	186
367	hsa_circ_0018665	miR-572	187
369	circPRMT5	miR-30c	188
369	CircPRMT5	miR-30c	188
369	circPRMT5	miR-30c	188
375	hsa_circ_0023858	miR-324-5p	189
775	hsa_circ_0067835	miR-324-5p	189
377	hsa_circ_0007535	hsa_miR-630	190
381	circRNA-101368	miR-200a	191
650	circ_0084043	miR-429	192
384	hsa_circ_0052112	miR-125a-5p	193
679	hsa_circ_0001667	miR-125a-5p	193
252	hsa_circ_0072088	miR-532-3p	194
1235	circFGD4	miR-532-3p	194
1298	circMDM2	miR-532-3p	194
386	hsa_circ_0012919	miR-125a-3p	195
544	hsa_circ_0089172	miR-125a-3p	195
633	hsa_circ_0047688	miR-125a-3p	195
387	hsa_circ_0061140	miR-370	196
788	hsa_circ_0008234	miR-370	196
1099	hsa_circ_0003496	miR-370	196
1111	hsa_circ_0004840	miR-370	196
391	circRNA-ACAP2	hsa-miR-21-5p	197
392	hsa_circ_0020123	miR-144	198
648	hsa_circ_0006732	miR-144	198
806	hsa_circ_0027089	miR-144	198
1318	circRNA_001287	miR-144	198
1407	Circ_0081146	miR-144	198
1438	circ_0115744	miR-144	198
393	hsa_circ_0001944	miR-509	199
394	hsa_circ_0072391	miR-503-5p	200
277	hsa_circ_0000267	miR-503-5p	200
486	hsa_circ_0072387	miR-503-5p	200
1060	circ_0085616	miR-503-5p	200
1167	hsa_circ_0010220	miR-503-5p	200
396	circ_0074027	miR-518a-5p	201
506	hsa_circ_0074027	miR-518a-5p	201
506	hsa_circ_0074027	miR-518a-5p	201
1264	hsa_circ_0078607	miR-518a-5p	201
416	circ_0003645	miR-1179	202
278	hsa_circ_0025033	miR-1179	202
278	hsa_circ_0025033	miR-1179	202
1164	circOSBPL10	miR-1179	202
351	hsa_circ_0136666	miR-593-3p	203
400	hsa_circ_0008460	miR-199b-5p	204
402	hsa_circ_0060060	miR-144-3p	205
156	circPVT1	miR-125b	206
654	hsa_circ_0090876	miR-125b	206
932	hsa_circ_0026070	miR-125b	206
259	hsa_circ_0001946	miR-135a-5p	207
607	ciRS-7	miR-135a-5p	207
962	mmu_circ_0000840	miR-135a-5p	207
1388	circ_0000231	miR-135a-5p	207
404	circPUM1	miR-326	208
412	hsa_circ_0003998	miR-326	208
641	hsa_circ_0061825	miR-326	208
730	hsa_circ_0000515	miR-326	208
860	circ_0001730	miR-326	208
828	hsa_circ_0082374	miR-326	208
1146	hsa_circ_0000517	miR-326	208
712	hsa_circ_0000291	miR-326	208
1221	hsa_circRPPH1_015	miR-326	208
93	hsa_circ_0080145	miR-326	208
812	hsa_circ_0003949	miR-326	208
51	hsa_circ_0008717	miR-326	208
1270	hsa_circ_0008928	miR-326	208
94	hsa_circ_0000284	miR-326	208
1280	hsa_circ_0022812	miR-326	208
1467	circ_0000511	miR-326	208
1519	circ-SKA3	miR-326	208
335	hsa_circ_0005397	miR-326	208
406	hsa_circ_0004015	miR-1183	209
600	hsa_circ_0073237	miR-1183	209
296	hsa_circ_0001313	miR-488-3p	210
392	hsa_circ_0020123	miR-488-3p	210
564	hsa_circ_0000495	miR-488-3p	210
1279	hsa_circ_0018534	miR-488-3p	210
408	hsa_circ_0074362	miR-1236-3p	211
518	hsa_circ_0001806	miR-1236-3p	211
775	hsa_circ_0067835	miR-1236-3p	211
476	hsa_circ_0070934	miR-1236-3p	211
1498	circRNA_101996	miR-1236-3p	211
410	hsa_circ_0002320	miR-367-5p	212
411	hsa_circ_0001380	miR-1247-3p	213
414	hsa_circ_0000993	miR-214-5p	214
64	hsa_circ_0004458	miR-885-5p	215
415	hsa_circ_0001368	miR-6506-5p	216
415	hsa_circ_0001368	miR-6506-5p	216
421	CircRNA-0044073	miR‑107	217
423	hsa_circ_0043278	miR-520f	218
424	hsa_circ_0033351	miR-140-5p	219
18	hsa_circ_0001982	miR-140-5p	219
1175	Circ_0046599	miR-1258	220
426	circLRP6	miR-205	221
604	circ-ZNF652	miR-205	221
429	circRNA_0954	mmu-miR-881-3p	222
430	rno_circ_0004002	miR-342-5p	223
431	circ-0001785	miR-1200	224
45	hsa_circ_0004771	miR-1200	224
1148	hsa_circ_0026359	miR-1200	224
432	circSLC8A1	miR-133a	225
437	hsa_circ_0009361	miR-582	226
439	hsa_circ_0126991	miR-10a-5p	227
269	circPSMC3	miR-10a-5p	227
440	circHIAT1	miR-3171	228
442	hsa_circ_0006101	miR-19a	229
668	circ-EPB41L5	miR-19a	229
443	hsa_circ_0075828	miR-1224-5p	230
445	hsa_circ_0103552	miR-1236	231
511	circ_0095812	miR-1236	231
714	hsa_circ_0085533	miR-1236	231
387	hsa_circ_0061140	miR-1236	231
456	hsa_circ_0005198	miR-1294	232
515	hsa_circ_0004370	miR-1294	232
1106	hsa_circ_0000936	miR-1294	232
1402	CircCAMSAP1	miR-1294	232
459	hsa_circ_0046263	miR-133a-5p	233
459	hsa_circ_0046263	miR-133a-5p	233
80	hsa_circ_0000615	microRNA-150-5p	234
461	hsa_circ_0068871	miR-181a-5p	235
1093	CircHivep2	miR-181a-5p	235
462	hsa_circ_0059354	miR-302b-3p	236
1115	hsa_circ_0045602	miR-302b-3p	236
463	hsa_circ_0002142	miR-625-5p	237
427	hsa_circ_0002577	miR-625-5p	237
1458	CircMMP11	miR-625-5p	237
465	hsa_circ_0006117	miR-96-5p	238
1194	circPostn	miR-96-5p	238
1493	circ-KIAA0907	miR-96-5p	238
470	circTRIM33-12	miR-191	239
187	circ-Foxo3	miR-191	239
21	hsa_circ_0007874	miR-17-5p	241
571	CircDDX17	miR-17-5p	241
707	circITCH	miR-17-5p	241
754	hsa_circ_0076979	miR-17-5p	241
898	circAKT3	miR-17-5p	241
472	hsa_circ_0005519	has-let-7a-5p	242
792	hsa_circ_0070269	miR-182	243
1029	hsa_circ_0000376	miR-182	243
764	circNRIP1	miR-182	243
1472	circSPATA6	miR-182	243
474	hsa_circ_0020394	hsa-miR-132-3p	244
45	hsa_circ_0004771	miR-653	245
710	hsa_circ_0006260	miR-653	245
250	mmu_circ_0001052	miR-29b-3p	246
278	hsa_circ_0025033	miR-1304-5p	247
748	circ_0102049	miR-1304-5p	247
480	hsa_circ_0008365	miR-1271-5p	248
739	hsa_circ_0000043	miR-1271-5p	248
1179	hsa_circ_0007334	miR-1271-5p	248
483	TET1-has_circ_0093996	miR-183	249
712	hsa_circ_0000291	miR-183	249
734	circLMTK2	miR-183	249
734	circLMTK2	miR-183	249
111	circ_0026344	miR-183	249
484	hsa_circ_0097271	miR-205-5p	250
156	circPVT1	miR-205-5p	250
1426	circ_NOTCH3	miR-205-5p	250
487	hsa_circ_0021254	miR‑218	251
769	hsa_circ_0000211	hsa-miR-622	252
496	hsa_circ_0000337	miR-670-5p	253
1063	circsSMARCA5	miR-670-5p	253
497	hsa_circ_0088196	miR-100-5p	254
259	hsa_circ_0001946	miR-1270	256
585	hsa_circ_0005035	miR-1270	256
666	circ-SOX4	miR-1270	256
259	hsa_circ_0001946	miR-1270	256
259	hsa_circ_0001946	miR-1270	256
1215	circRNA-103809	miR-1270	256
1360	Circ_0001247	miR-1270	256
500	circ-100219	microRNA-485-3p	257
501	hsa_circ_0023028	miR-194-5p	258
773	hsa_circ_0000080	miR-194-5p	258
1365	Circ_0061012	miR-194-5p	258
1403	circ-USP1	miR-194-5p	258
502	hsa_circ_0006401	miR-3064–5p	259
123	circHIPK3	miRNA-338-3p	260
503	hsa_circ_0109952	miR-4493	261
504	hsa_circ_0001073	miR-626	262
60	hsa_circ_0004018	miR-626	262
504	hsa_circ_0001073	miR-626	262
505	circ-PRKCI	miRNA-545	263
228	hsa_circ_0002623	miR-195	264
827	circMYLK	miR-195	264
857	hsa_circ_006100	miR-195	264
508	hsa_circ_0100129	miR-433	265
858	mmu_circ_0011794	miR-433	265
40	hsa_circ_0024108	miR-433	265
883	hsa_circ_0009362	miR-141-5p	266
510	circ_0062491	miR-584	267
512	hsa_circ_0067512	miR-567	268
1204	hsa_circ_0000274	miR-567	268
516	hsa_circ_0002024	miR-197-3p	270
765	hsa_circ_0092306	miR-197-3p	270
805	hsa_circ_0001451	miR-197-3p	270
469	Hsa_circ_0025202	miR-197-3p	270
914	circ-ZNF609	miR-197-3p	270
520	hsa_circ_0032627	miR-502-5p	271
1096	hsa_circ_0000231	miR-502-5p	271
705	circASAP1	miR-502-5p	271
1205	hsa_circ_0000328	miR-502-5p	271
1142	hsa_circ_0000735	miR-502-5p	271
521	hsa_circ_0051240	miR-637	272
813	circ-0000284	miR-637	272
865	hsa_circ_0089548	miR-637	272
361	hsa_circ_0005320	miR-637	272
64	hsa_circ_0004458	miR-637	272
1032	hsa_circ_0039053	miR-637	272
1062	hsa_circ_0081519	miR-637	272
94	hsa_circ_0000284	miR-637	272
1303	hsa_circ_0039388	miR-637	272
123	circHIPK3	miR-637	272
524	hsa_circ_0003288	miR-3918	273
525	circEPSTI1	miR-942	274
795	hsa_circ_0016070	miR-942	274
873	circFOXK2	miR-942	274
1075	hsa_circ_0001785	miR-942	274
526	circ-Ttc3	miR-15b	275
532	hsa_circ_0001801	miR-224-5p	276
327	hsa_circ_0017639	miR-224-5p	276
533	circ_SLC30A7	miR-378a	277
1140	hsa_circRNA_100290	miR-378a	277
205	hsa_circ_0014130	miR-600	278
536	hsa_circ_0016624	miR-98	279
537	hsa_circ_0006168	miR-100	280
822	hsa-circ-0072309	miR-100	280
822	hsa-circ-0072309	miR-100	280
540	hsa_circRNA_104268	hsa-miR-214-3p	282
541	hsa_circRNA_104168	hsa-miR-139-5p	283
542	hsa_circRNA_104769	hsa-miR-93-5p	284
75	hsa_circ_0004846	miR-1244	286
1443	Circ_0056285	miR-1244	286
555	circMARK3	miR-1273g-3p	287
557	circRAD23B	miR-5095	289
558	hsa_circ_0001206	miR-1285-5p	290
259	hsa_circ_0001946	miR-135b-5p	291
560	hsa_circ_0079662	hsa-mir-324-5p	292
123	circHIPK3	miR-495	293
480	hsa_circ_0008365	miR-495	293
561	circ_0001178	miR-382	294
217	hsa_circ_0002052	miR-382	294
563	circ-ACACA	miR‑1183	295
413	hsa_circ_0025039	miR-614	296
566	CircZFP644	miR-21-3p	297
568	circCCDC66	miR-33a-5p	298
963	circ_SATB2	miR-33a-5p	298
1072	Circ_ASAP2	miR-33a-5p	298
1095	CircFOXP1	miR-33a-5p	298
1499	hsa_circ_0002162	miR-33a-5p	298
569	circCBFB	miR-28-5p	299
196	hsa_circ_0012673	miR-320a	300
706	circCLK3	miR-320a	300
573	circRACGAP1	miR-3657	301
577	hsa_circRNA_102115	hsa-miR-335-3p	302
579	circ_0000388	miR-337-3p	303
716	hsa_circ_0001038	miR-337-3p	303
1025	hsa_circ_0092516	miR-337-3p	303
1214	circFANCL	miR-337-3p	303
580	hsa_circ_0091581	miR-526b	304
849	hsa_circ_0000745	miR-526b	304
156	circPVT1	miR-526b	304
581	hsa_circ_0002194	miR-6873-3p	305
582	hsa_circ_0049116	miR-199a-5p	306
1026	hsa_circ_0060450	miR-199a-5p	306
583	circ_0058124	miR-940	307
855	hsa_circ_0058124	miR-940	307
1142	hsa_circ_0000735	miR-940	307
459	Hsa_circ_0046263	Mir-940	307
123	circHIPK3	miR-330-5p	308
1009	hsa_circ_0071820	miR-330-5p	308
638	hsa_circ_0005273	miR-330-5p	308
1271	circ-FARSA	miR-330-5p	308
1296	Circ_0025033	miR-330-5p	308
707	CircITCH	miR-330-5p	308
587	circRNA-CDR1as	miR-641	309
2	circUBAP2	miR-641	309
259	hsa_circ_0001946	miR-641	309
588	hsa_circ_0003159	miR-223-3p	310
629	hsa_circ_0070963	miR-223-3p	310
1335	CircLRRK1	miR-223-3p	310
1480	circRNA_0000094	miR-223-3p	310
591	circTUBD1	miR-146a-5p	311
645	hsa_circ_0023706	miR-146a-5p	311
593	circ_0079593	miR-499a-5p	312
594	hsa_circ_0087784	miR-487a	313
595	circAP2A2	miR-382-5p	314
625	circNR3C1	miR-382-5p	314
736	circ_0001658	miR-382-5p	314
874	hsa_circ_0008285	miR-382-5p	314
1482	circ_0000467	miR-382-5p	314
596	hsa_circ_0000467	miR-326-3p	315
597	hsa_circ_0031242	miR-188-5p	316
598	hsa_circ_0076906	miR-1305	317
1326	Circ0120816	miR-1305	317
1355	circ-ARL3	miR-1305	317
603	hsa_circ_0003028	miR-570-3p	318
1390	circ_0007444	miR-570-3p	318
1543	circ_0004136	miR-570-3p	318
605	circRNA-0001283	miR-187	319
252	hsa_circ_0072088	miR-511	320
462	hsa_circ_0059354	miR-1178	321
332	hsa_circ_0006156	miR-1178	321
332	hsa_circ_0006156	miR-1178	321
607	ciRS-7	miR-26a-5p	322
719	hsa_circ_0051079	miR-26a-5p	322
296	hsa_circ_0001313	miRNA-510-5p	323
609	hsa_circ_0056836	miR-766-3p	324
852	circ_0021093	miR-766-3p	324
610	circRNA-0072309	miR-665	325
797	hsa_circ_0020732	miR-665	325
831	hsa_circ_0019456	miR-665	325
926	circ_081069	miR-665	325
515	hsa_circ_0004370	miR-665	325
1346	CircASH2L	miR-665	325
1542	hsa-circ-000881	miR-665	325
123	circHIPK3	miR-1207-5p	326
611	hsa_circ_0136959	miR-361-5p	327
1194	circPOSTN	miR-361-5p	327
830	circGFRA1	miR-361-5p	327
616	hsa_circ_0005360	miR-181b	328
337	hsa_circ_0001461	miR-181b	328
617	hsa_circ_0002168	miR-15a	329
618	hsa_circ_0006916	miR-1322	330
619	circATRNL1	miR-23a-3p	331
619	circATRNL1	miR-23a-3p	331
620	hsa_circ_0077736	miR-942-5p	332
884	circ-0033550	miR-942-5p	332
1028	hsa_circ_0106714	miR-942-5p	332
808	Circ_0015756	miR-942-5p	332
1502	circ_0005927	miR-942-5p	332
1554	circFBXW7	miR-942-5p	332
21	hsa_circ_0007874	miR-760	333
817	circDENND4C	miR-760	333
1066	circCPA4	miR-760	333
1098	hsa_circ_0007031	miR-760	333
739	hsa_circ_0000043	miR-760	333
622	hsa_circRNA_104433	miR-497-5p	334
1036	circRNA_104433	miR-497-5p	334
1218	circ_0081143	miR-497-5p	334
1343	CircDUSP16	miR-497-5p	334
23	hsa_circ_0005239	miR-188-3p	335
1199	hsa_circ_0109291	miR-188-3p	335
623	hsa_circ_0140388	hsa-miR-486-5p	336
624	CircPRTM5	miR-377	337
252	hsa_circ_0072088	miR-377	337
878	hsa_circ_0001568	miR-377	337
156	circPVT1	miR-377	337
156	circPVT1	miR-3666	338
628	hsa_circ_0000598	miR-340	339
631	circATXN7	miR-4319	340
568	circCCDC66	miR-342-3p	341
750	CircZNF609	miR-342-3p	341
634	circTET3	miR-351-5p	342
636	circCTDP1	miR‑320b	343
637	hsa_circ_0007623	miR-297	344
639	hsa_circ_0001546	miR-762	345
847	hsa_circ_0006772	miR-762	345
123	circHIPK3	miR-455	346
642	circABCC4	miR-3186-3p	347
644	hsa_circ_0004277	miR-512-5p	348
537	hsa_circ_0006168	miR-384	349
826	hsa_circ_0088227	miR-384	349
934	circCNOT6L	miR-384	349
1391	circ_0020123	miR-384	349
1481	circ-PRKCA	miR-384	349
646	hsa_circ_0091017	microRNA-589-5p	350
647	hsa_circRNA_002178	miR-328-3p	351
1087	circ_0020394	miR-328-3p	351
649	cZNF609	miR-184	352
1296	Circ_0025033	miR-184	352
657	circ-NOTCH1	miR-449c-5p	353
1246	hsa_circ_0048677	miR-449c-5p	353
660	circ-ABCB10	miR-556-3p	354
661	hsa_circ_0007444	miR-654-3p	355
915	circ_0000285	miR-654-3p	355
9	hsa_circ_0001445	miR‑432	356
209	hsa_circ_0005075	miR‑432	356
261	hsa_circ_0006990	miR-130a-5p	357
1371	Circ_0001175	miR-130a-5p	357
663	circCDR1as	miR-219a-5p	358
134	hsa_circ_0007534	miR-219a-5p	358
556	circPRKCI	miR-219a-5p	358
664	circ_0014130	miR-142-5p	359
725	hsa_circ_0137439	miR-142-5p	359
1019	hsa_circ_0034803	miR-142-5p	359
1356	circPHIP	miR-142-5p	359
1412	circSEC24A	miR-142-5p	359
665	circ_LARP4	miR-513b-5p	360
667	hsa_circ_0000006	miR-578	361
1107	hsa_circ_0005785	miR-578	361
834	CircZFR	miR-578	361
669	hsa_circ_0008259	miR-21–5p	362
1382	hsa_circ_0068888	miR-21–5p	362
675	hsa_circ_0026231	miR-1323	363
676	hsa_circ_0132980	miR-1287-5p	364
891	hsa_circ_0004812	miR-1287-5p	364
678	circRNA_101237	let-7a-5p	365
660	circ-ABCB10	let-7a-5p	365
681	circABCB10	miR-670-3p	366
316	circMTO1	miR-19b-3p	367
398	circSMARCA5	miR-19b-3p	367
684	hsa_circ_0006948	miR-490-3p	368
678	circRNA_101237	miR-490-3p	368
1500	circFAM73A	miR-490-3p	368
123	circHIPK3	miR-192-5p	369
1506	circ_0005774	miR-192-5p	369
685	hsa_circ_0037251	miR-1229-3p	370
339	circPDSS1	miR-16	371
686	hsa_circ_0004587	miR-3607-5p	372
745	hsa_circ_0006404	miR-29a-3p	373
784	hsa_circ_0044516	miR-29a-3p	373
940	Cznf532	miR-29a-3p	373
156	circPVT1	miR-29a-3p	373
1104	circKRT7	miR-29a-3p	373
604	Circ-ZNF652	miR-29a-3p	373
688	hsa_circ_0012384	miR-302e	374
779	hsa_circ_0013549	miR-302e	374
690	hsa_circ_0004680	miR-613	375
134	hsa_circ_0007534	miR-613	375
692	circ-TTBK2	miR-520b	376
693	circ-0001801	miR-628-5p	377
1227	hsa_circ_0002755	miR-628-5p	377
354	circ_0067934	miR-1304	378
777	hsa_circ_0074026	miR-1304	378
354	circ_0067934	miR-1304	378
212	hsa_circ_0067934	miR-1304	378
694	hsa_circ_0015962	miR-4683	379
695	hsa_circ_0006459	miR-133b	380
1022	circ-HECTD1	miR-133b	380
1098	hsa_circ_0007031	miR-133b	380
697	circRNA_005647	miR-27b-3p	381
699	circRNA-51217	miRNA-646	382
702	circ_0001742	miR-431-5p	383
1166	hsa_circ_001436	miR-431-5p	383
1331	CircADAMTS6	miR-431-5p	383
1466	hsa_circ_0006859	miR-431-5p	383
703	circ_0091579	microRNA-490-3p	384
704	mou_circ_1657	miR-19-5b	385
465	hsa_circ_0006117	miR-636	386
1005	hsa_circ_0069767	miR-636	386
205	hsa_circ_0014130	hsa-miR-566	387
711	hsa_circ_0084003	miR-381-3p	388
621	Circ-HIPK3	miR-381-3p	388
713	hsa_circ_0063526	miR-877-3p	389
1345	hsa_circ_0001766	miR-877-3p	389
717	hsa_circ_0046600	miR-640	390
718	circ_KATNAL1	miR-145-3p	391
721	hsa_circ_0000285	hsa-miRNA-599	392
723	circNr1h4	miR-155-5p	393
1057	circAkap7	miR-155-5p	393
1333	hsa_circ_0001829	miR-155-5p	393
1347	circ_SETD2	miR-155-5p	393
1378	circARNT2	miR-155-5p	393
1483	circTP63	miR-155-5p	393
728	hsa_circ_0005692	miRNA-328-5p	394
80	hsa_circ_0000615	miRNA-145-5p	395
212	hsa_circ_0067934	microRNA-545	396
729	circ-0004136	miR-142	397
1465	CircWAC	miR-142	397
732	hsa_circ_0060180	miR-134-5p	398
244	mmu_circ_0001098	miR-134-5p	398
750	circZNF609	miR-134-5p	398
735	circ-TCF4.85	miR-486-5p	399
1315	hsa_circ_0086375	miR-486-5p	399
228	hsa_circ_0002623	miR-1184	400
1185	circBC048201	miR-1184	400
1474	circROBO2	miR-1184	400
737	circ_0071662	miR-146b-3p	401
738	circMMP9	miR-1265	402
768	hsa_circ_0082846	miR-1265	402
774	hsa_circ_0023919	miR-1265	402
1321	circGSK3B	miR-1265	402
740	circRNA_103516	hsa-miR-19b-1-5p	403
742	hsa_circ_0005100	miR-1182	404
866	hsa_circ_0030586	miR-1182	404
1029	hsa_circ_0000376	miR-1182	404
212	hsa_circ_0067934	miR-1182	404
1409	Circ_0105346	miR-1182	404
1546	Circ_0001806	miR-1182	404
428	hsa_circ_0030018	miR-599	405
887	Circ_0008035	miR-599	405
763	circANKRD36	miR-599	405
618	hsa_circ_0006916	miR-599	405
721	hsa_circ_0000285	miR-599	405
1520	circ-ASPH	miR-599	405
744	circAtp9b	miR-27a	406
746	hsa_circ_0125597	miR-660	407
751	hsa_circ_0004798	miR-130a-3p	408
941	hsa_circ_0089378	miR-130a-3p	408
942	hsa_circ_0083357	miR-130a-3p	408
943	hsa_circ_0082824	miR-130a-3p	408
944	hsa_circ_0068942	miR-130a-3p	408
945	hsa_circ_0057576	miR-130a-3p	408
946	hsa_circ_0054537	miR-130a-3p	408
947	hsa_circ_0051172	miR-130a-3p	408
948	hsa_circ_0032970	miR-130a-3p	408
949	hsa_circ_0006323	miR-130a-3p	408
946	hsa_circ_0054537	miR-130a-3p	408
1424	circEHBP1	miR-130a-3p	408
757	hsa_circ_0001361	miR-491-5p	409
525	circEPSTI1	miR-892b	410
760	hsa_circ_0008450	miR-214-3p	412
839	hsa_circ_0076631	miR-214-3p	412
911	hsa_circ_0029589	miR-214-3p	412
1530	Circ_GRN	miR-214-3p	412
762	circ_0005273	miR-1138	413
763	circANKRD36	miR-15	414
764	circNRIP1	miR-505	415
396	circ_0074027	miR-185-3p	416
123	circHIPK3	miR-185-3p	416
187	circ-Foxo3	miR-23a	417
509	cZNF292	miR-206	418
1417	CircTM7SF3	miR-206	418
346	circ_0057558	miR-206	418
766	circ_0080425	miR-24-3p	419
1192	circ-cZRANB1	miR-24-3p	419
767	hsa_circ_0017252	miR-296-3p	420
1082	CircCDH13	miR-296-3p	420
1400	circRUNX1	miR-296-3p	420
210	circHECTD1	miR-296-3p	420
770	hsa_circ_0009112	miR-19b	421
778	circ-LARP4	miR-424	422
990	circTBL1XR1	miR-424	422
781	circFNDC3B	miR-99a	424
258	hsa_circ_0001821	miR-4663	425
782	circDNMT3B	miR-20b-5p	426
783	hsa_circ_0127621	miR-888	427
267	hsa_circ_0001681	miR-27a-3p	428
868	hsa_circ_0001543	miR-27a-3p	428
1089	Circ_0010729	miR-27a-3p	428
1538	circ_HECTD1	miR-27a-3p	428
787	circAF4	miR-128-3p	429
906	mmu_circ_0000250	miR-128-3p	429
793	circ_0000218	miR-139-3p	430
793	circ_0000218	miR-139-3p	430
910	hsa_circ_0090956	miR-139-3p	430
62	hsa_circ_0031288	miR-139-3p	430
584	hsa_circ_0003645	miR-139-3p	430
794	hsa_circ_0021977	miR-10b-5p	431
798	hsa_circ_0002185	miR-526b-5p	432
976	hsa_circ_0008274	miR-526b-5p	432
976	hsa_circ_0008274	miR-526b-5p	432
798	hsa_circ_0002185	miR-526b-5p	432
799	hsa_circ_0006848	hsa_miR-329-5p	433
205	hsa_circ_0014130	miR-1273a	434
801	hsa_circ_0053277	miR-2467-3p	435
396	circ_0074027	miR-2467-3p	435
802	hsa_circ_0137606	miR‑1231	436
2	circUBAP2	microRNA-144	437
809	hsa_circ_0006988	miR-137-3p	438
810	hsa_circ_0079993	miR-203a-3p.1	439
506	hsa_circ_0074027	miR-379-5p	440
1163	hsa_circ_0011292	miR-379-5p	440
816	hsa_circ_0035483	hsa-miR-335	441
444	circRNA_100876	microRNA-361-3p	442
1144	hsa_circ_0000034	microRNA-361-3p	442
258	hsa_circ_0001821	miR‑125b	443
258	hsa_circ_0001821	miR‑125b	443
821	hsa_circ_0001022	miR-411	444
1373	circ_101341	miR-411	444
316	circMTO1	miR-92	445
824	hsa_circ_0006835	miR-1306-3p	446
825	circRNA CBL.11	miR-6778-5p	447
827	circMYLK	miR-362-3p	448
832	hsa_circRNA_102958	miR-585	449
834	circZFR	miR-101-3p	450
921	hsa_circ_0019421	miR-101-3p	450
1092	Circ-MEMO1	miR-101-3p	450
840	hsa_circ_0092012	miR-486-3p	452
878	hsa_circ_0001568	miR-486-3p	452
896	hsa_circ_0058063	miR-486-3p	452
1101	circFLNA	miR-486-3p	452
1510	Circ_0023028	miR-486-3p	452
841	circ_0000950	miR-103	453
842	circRNA_101505	miR-103	453
843	circ-ITGA7	miR-3187-3p	454
210	circHECTD1	miR-1256	455
844	circVAPA	miR-377-3p	456
232	hsa_circRNA_103809	miR-377-3p	456
1013	circPDK1	miR-377-3P	456
94	hsa_circ_0000284	miR-377-3p	456
232	hsa_circRNA_103809	miR-377-3p	456
848	hsa_circ_0007059	miR-378	457
997	circ_0007059	miR-378	457
554	hsa_circ_0007142	miR-103a-2-5p	458
760	hsa_circ_0008450	miR-577	459
206	hsa_circ_0016760	miR-577	459
1224	circ-CSPP1	miR-577	459
1224	Circ-CSPP1	miR-577	459
854	hsa_circ_0068515	miR-873-3p	460
854	hsa_circ_0068515	miR-873-3p	460
855	hsa_circ_0058124	miR-218-5p	461
1080	circ_0028171	miR-218-5p	461
1332	Circ_0003998	miR-218-5p	461
979	CircSAMD4A	miR-218-5p	461
856	hsa_circ_0006393	miR‑145‑5p	462
859	circTLK1	miR-335-3p	463
861	circBMPR2	miR-553	464
862	hsa_circ_0001955	miR-597-5p	466
863	hsa_circRNA_100533	hsa-miR-933	467
864	circRNA-104718	microRNA-218-5p	468
867	circ-EIF4G3	miR-335	469
893	hsa_circ_103973	miR-335	469
505	circ-PRKCI	miR-335	469
316	circMTO1	miR-6893	470
870	hsa_circ_0137008	miR-338-5p	471
871	hsa_circ_0001001	miR-605	472
571	circDDX17	miR-605	472
223	hsa_circ_0001649	miR-20a	473
875	hsa_circ_0008792	hsa-miR-711	474
876	circEHMT1	miR-1233-3p	475
1137	CircTP53	miR-1233-3p	475
1137	circTP53	miR-1233-3p	475
879	circRNA_0000638	miR-498–5p	476
880	mmu_circ_0000790	miR-374c	477
881	circ-0103552	miR-127	478
1105	circKIF4A	miR-127	478
404	CircPUM1	miR-340-5p	480
316	circMTO1	miR-3200-5p	481
222	CircNFIX	miR-132	482
885	hsa_circ_0008225	miR-890	483
205	hsa_circ_0014130	miR-376c-3p	484
1091	circEXOC6B	miR-376c-3p	484
888	circPITX1	miR-329-3p	485
889	circ_0072083	miR-545-3p	486
892	hsa_circ_0068033	miR-659	487
894	circ-FOXM1	miR-143-3p	488
475	hsa_circ_0026134	miR-143-3p	488
412	hsa_circ_0003998	miR-143-3p	488
745	hsa_circ_0006404	miR-143-3p	488
898	circAKT3	miR-516b-5p	489
1552	Circ_0006168	miR-516b-5p	489
899	circ-ATAD1	miR-140-3p	490
219	circRNA_0084043	miR-140-3p	490
1220	hsa_circ_0088036	miR-140-3p	490
338	hsa_circ_0087378	miR-140-3p	490
387	hsa_circ_0061140	miR-140-3p	490
1430	Circ-AASDH	miR-140-3p	490
900	hsa_circ_0019340	miR-542-3p	491
902	circMACF1	miR-500b-5p	492
903	hsa_circ_0001105	miR-766	493
904	hsa_circ_0024093	miR-21-5p	494
778	circ-LARP4	miR-21-5p	494
156	CircPVT1	miR-21-5p	494
905	hsa_circ_0007843	miR-518c-5p	495
844	circVAPA	miR-125a	496
912	circSCARB1	miR-510-5p	497
1038	circ-ELF2	miR-510-5p	497
913	circ_0060745	miR-4736	498
914	circ-ZNF609	miR-188	499
999	hsa_circ_0043469	miR-514a-5p	500
271	hsa_circ_0072309	miR-580-3	501
919	hsa_circ_0001610	miR-1227	502
1322	hsa_circ_0000658	miR-1227	502
920	hsa_circ_0028883	hsa-miR-409-5p	503
80	hsa_circ_0000615	miR-1224-3p	504
922	mmu_circ_0000955	miR-18b-3p	505
923	hsa_circ_0000260	miR-4720-3p	506
924	hsa_circ_0002570	miR-1243	507
925	hsa_circ_0091074	miR‑1297	508
927	circRNA_001275	miR‑370‑3p	509
1116	hsa_circ_0010283	miR‑370‑3p	509
928	circ-CDYL	miR-1180	510
929	hsa_circRNA_100084	miR‑23a‑5p	511
931	hsa_circ_0033074	miR-944	512
1477	circCSPP1	miR-944	512
933	circRNA_0048211	miRNA-93-5p	513
269	circPSMC3	miRNA-296-5p	514
935	circ_EPB41L2	miR-211-5p	515
764	CircNRIP1	miR-211-5p	515
568	circCCDC66	miR-211-5p	515
938	hsa_circ_0000448	miR-330-3p	516
1037	hsa_circ_0106800	miR-330-3p	516
1097	hsa_circ_0016068	miR-330-3p	516
1447	circRBPMS	miR-330-3p	516
743	circ_0000003	miR-330-3p	516
827	circMYLK	miR-513a-5p	517
1439	Circ_0004872	miR-513a-5p	517
939	hsa_circ_0000372	miR-485-5p	518
255	Circ-HIPK2	miR-485-5p	518
1121	circPTCH1	miR-485-5p	518
1398	hsa_circ_0000554	miR-485-5p	518
1400	circRUNX1	miR-485-5p	518
958	hsa_circ_0010729	miR-186	519
989	circ_0008305	miR-186	519
673	hsa_circ_0003204	miR-98-5p	520
673	hsa_circ_0003204	miR-98-5p	520
1317	circ-USP36	miR-98-5p	520
1317	circ-USP36	miR-98-5p	520
909	Circ_0000527	miR-98-5p	520
961	circ_0004507	miR-873	521
1181	hsa_circ_0133622	miR-873	521
965	hsa_circ_0105015	hsa-miR-637	522
966	hsa_circ_0004662	hsa-miR-502-5p	523
968	hsa_circ_0132246	miR-433-3p	524
1406	Hsa_circ_0010235	miR-433-3p	524
1451	hsa_circ_0002137	miR-433-3p	524
1533	Circ-MBOAT2	miR-433-3p	524
969	circSHOC2	miR-7670-3p	525
970	hsa_circ_0066659	miR-65	526
155	hsa_circ_0000673	miR-548b-3p	527
977	hsa_circ_0139402	miR-885-3p	529
978	hsa_circ_0001714	miR-766-5p	530
992	hsa_circ_0001421	miR-376a	531
998	hsa_circ_0000657	miR-99a-5p	532
1000	hsa_circ_0030605	miR-663a	533
1002	hsa_circ_0088233	hsa-miR-185-3p	534
1003	circRPPH1	miR-556-5p	535
1007	circ_0032833	miR-125-5p	536
524	hsa_circ_0003288	miR-4491	537
123	circHIPK3	miR-485-3p	538
106	Circ-DNMT1	miR-485-3p	538
1419	hsa_circ_0009172	miR-485-3p	538
1518	Circ-KRT6C	miR-485-3p	538
1010	hsa_circ_400068	miR‑210‑5p	539
1014	hsa_circ_0004872	miR-224	540
820	hsa_circ_0031250	miR-873-5p	541
1536	CircATP5SL	miR-873-5p	541
1016	circGLCE	miR-587	542
1018	circ-CBFB	miR-185-5p	543
1178	Circ_WBSCR17	miR-185-5p	543
788	hsa_circ_0008234	miR-185-5p	543
1236	circ-TIMP2	miR-185-5p	543
517	circCDYL	miR-185-5p	543
1548	circATP5B	miR-185-5p	543
1023	circ-FBXW7	miR-18b-5p	544
1024	hsa_circ_0007364	miR-101-5p	545
394	hsa_circ_0072391	miR‑34a‑5p	546
1034	hsa_circ_0001522	hsa-miR-143-3p	547
1039	hsa_circ_0001192	miR-149	548
331	hsa_circ_0001162	miR-149	548
1041	hsa_circ_0000039	miR-1292-5p	549
1042	hsa_circ_0000282	miR-192	550
1044	circ_SEPT9	miR-1225	551
1046	hsa_circ_0009143	miR-1286	552
1047	cricRNA-SIPA1L1	miR-204-5p	553
156	circPVT1	miR-204-5p	553
229	hsa_circ_0000144	miR-204-5p	553
1311	hsa_circ_0021086	miR-204-5p	553
1540	Circ-E2F3	miR-204-5p	553
1048	hsa_circ_0035266	miR-181d-5p	554
1278	circErbB4	miR-29a-5p	555
1278	circErbB4	miR-29a-5p	555
1061	circ_0000215	miR-495-3p	556
316	circMTO1	miR-199a-3p	557
1065	circRNF13	miRNA-1224-5p	558
1067	Circ-Tulp4	miR-7222-3p	559
1068	circ_0072088	miRNA-377	560
222	circNFIX	miR-212-3p	561
1069	circCSNK1G1	MiR-455-3p	562
747	hsa_circ_0084927	miR-634	563
677	hsa_circ_0001742	miR-634	563
1078	chr7:154954255-154998784+	miR-4459	564
915	circ_0000285	miR-409-3p	565
1393	circNEK9	miR-409-3p	565
405	CircFAT1	miR-409-3p	565
1081	circ_0091581	miR-591	566
707	circITCH	miR-615-3p	567
1159	circVAPA	miR-615-3p	567
1085	CircRNA_09505	miR-6089	568
1086	hsa_circ_0005556	miR-4270	569
642	circABCC4	miR-154-5p	570
1088	circPTK2	miR-92a	571
755	hsa_circ_0132813	miR-16-5p	572
1094	circRNA_001937	miR‑597‑3p	573
721	hsa_circ_0000285	miR197-3p	574
348	hsa_circ_0001721	miR-372-3p	575
1435	circTTC3	miR-372-3p	575
1102	hsa_circ_0003928	miR-151-3p	576
1108	hsa_circ_0000142	miR-610	577
513	hsa_circ_0074854	miR-610	577
105	hsa_circ_0015756	miR-610	577
1110	circKMT2D	miR-210	578
1113	circRGPD6	miR-26b	580
1114	circ_0062389	TGF-β1	581
156	circPVT1	miR‑195‑5p	582
1117	hsa_circ_0005728	miR-512-3p	583
80	hsa_circ_0000615	miR-501-3p	584
1118	circ-NCOR2	miR-516a-5p	585
230	hsa_circ_0103809	miR-516a-5p	585
1120	circSCAR	mPTP	586
1124	hsa_circ_0008737	miR-328	587
1125	circRNA_1837	miR-328	587
1126	hsa_circ_0001240	miR-328	587
1127	circRNA_7571	miR-328	587
1128	hsa_circ_0062426	miR-328	587
1129	circRNA_7386	miR-328	587
1130	hsa_circ_0006109	miR-328	587
1131	Has_circRPPH_015	miRNA-326	588
109	circ-ITCH	miR-106a	589
109	circ-ITCH	miR-106a	589
94	hsa_circ_0000284	miR-193a-3p	591
225	hsa_circ_0000488	miR-496	592
863	hsa_circRNA_100533	miR-933	593
197	hsa_circ_0000520	miR-1296	594
224	hsa_circ_0010090	miR-338	595
250	mmu_circ_0001052	miR-152-3p	596
156	circPVT1	miR-152-3p	596
1427	circANKS1B	miR-152-3p	596
554	hsa_circ_0007142	miR-455-5p	597
1411	circPHC3	miR-455-5p	597
706	circCLK3	miR-455-5p	597
1143	hsa_circ_0003738	miR-562	598
1149	hsa_circ_0072758	miR-493-5p	599
1150	circRNA2960	miRNA-124	600
1151	hsa_circ_0004058	miR-23b-3p	601
28	hsa_circ_0002768	miR29a	602
1152	hsa_circ_0005615	miR-9-5p	603
187	circ-FOXO3	miR-9-5p	603
1153	hsa_circ_0023990	miR‑485‑5p	604
1154	mmu_circ_0000491	miR‑101b	605
513	hsa_circ_0074854	miR-133	606
1155	hsa_circ_0000442	MiR-148b-3p	607
1160	Rno_circ_0005139	miR-324-3p	608
1162	hsa_circ_0008898	miR-197-5p	609
123	circHIPK3	miR-524-5p	610
392	hsa_circ_0020123	miR-590-5p	611
1534	CircEPB41L2	miR-590-5p	611
1165	circSIPA1L1	miR-617	612
525	circEPSTI1	miR-1248	613
1497	circ-PITX1	miR-1248	613
1168	circVMA21	miR-9-3p	614
1169	hsa_circ_0000218	miR-139−3p	615
1170	hsa_circ_0008934	miR-145-5p	616
351	hsa_circ_0136666	miR-383	617
1351	Circ-CCS	miR-383	617
123	CircHIPK3	miR-508-3p	618
1172	Circ 0001723	miR-380-3p	619
758	Circ-PRMT5	miR-4458	620
1304	circ_0000337	miR-4458	620
1173	CircIL4R	miR-541-3p	621
1174	Circ-SMARCA5	miR-39-3p	622
1177	CircTADA2A	miR-374a-3p	623
1184	CircRSF1	miR-758	624
1186	hsa_circ_101141	miR-1297	625
1361	Circ_PGPEP1	miR-1297	625
428	hsa_circ_0030018	miR-1297	625
1188	circ_101238	miR‑138‑5p	626
1190	circ_0008193	miR-1180-3p	627
441	hsa_circ_0008035	microRNA-375	628
1191	circRACGAP1	miR-144-5p	629
123	circHIPK3	miR637	630
1146	hsa_circ_0000517	MiR-326	631
1195	hsa_circ_0024097	miR-376b-3p	632
257	hsa_circ_0141940	miR-195-5p	634
1202	hsa_circ_0001588	miR-524-3p	635
1206	hsa_circ_0005758	miR-452-5p	636
1370	circ-CCDC66	miR-452-5p	636
1208	hsa_circ_0076690	miR-152	637
1105	circKIF4A	miR-152	637
1209	hsa_circ_0000740	miR-489-3p	638
816	hsa_circ_0035483	miR-30b-5p	639
128	hsa_circ_0005909	miR-936	640
123	circHIPK3	miR-221-3p	641
1507	circVRK1	miR-221-3p	641
1456	circ_0006948	miR-4262	642
210	CircHECTD1	microRNA-485-5p	643
1225	hsa-circ-0007766	miR-1233-3p	644
1226	hsa_circ_0066755	miR-651	645
1228	circNFATC3	miR-548I	646
607	CiRS-7	miR-641	647
809	hsa_circ_0006988	miR-137	648
1229	hsa_circ_0062558	miR-1204	649
1522	circKLHL24	miR-1204	649
1231	hsa_circ_0003119	miR-33a	650
1238	circRNA_10156	miR-149-3p	652
1524	circEXOC7	miR-149-3p	652
1244	hsa_circ_0079586	miR-183-5p	653
1245	hsa_circ_0075686	miR-526b-3p	654
1528	circ_0071589	miR-526b-3p	654
278	hsa_circ_0025033	miR-3619-5p	655
1247	hsa_circ_0111277	miR-494-3p	656
1386	hsa_circ_0081001	miR-494-3p	656
60	hsa_circ_0004018	hsa-miR-660-3p	657
482	hsa_circ_0004339	miR-802	658
271	hsa_circ_0072309	miR-580-3p	659
276	hsa_circ_103809	microRNA-101-3p	660
51	hsa_circ_0008717	microRNA-217	661
1359	CircRNA-100284	microRNA-217	661
1251	hsa_circ_0064574	miR-502-3p	662
1252	hsa_circ_0101145	miR-548c-3p	663
973	hsa_circ_0027345	miR-345-5p	664
1254	hsa_circ_0131242	hsa-miR-2682	666
1255	hsa_circ_0025508	miR-1283	667
1257	circ_UBXN7	miR-203a	668
1258	hsa_circ_0003340	miR-564	669
1259	hsa_circ_0000670	microRNA-384	670
1260	circZNF566	miR-4738-3p	671
28	hsa_circ_0002768	microRNA-145-5p	672
252	hsa_circ_0072088	miR-377-5p	673
1146	hsa_circ_0000517	miR-1296-5p	674
1262	hsa_circ_0000848	hsa-miR-6768-5p	675
1263	hsa_circ_0109320	miR-595	676
1266	hsa_circ_0124644	miR‑149‑5p	677
1273	hsa_circ_0003141	miR-1827	678
1029	hsa_circ_0000376	miR-1285-3p	679
45	hsa_circ_0004771	miR-629-3p	680
1276	hsa_circ_0085131	miR-654-5p	681
1277	hsa-circRNA9102-5	hsa-miR-150-5p	682
517	circCDYL	miR-4793-5p	683
1281	circRNA001372	miRNA-148b-3p	684
1282	hsa_circ_0003221	miR‑139‑3p	685
1284	circCORO1C	let-7c-5p	686
1286	mmu_circ_0014738	miR-6931	687
1288	hsa_circ_0043265	miR-25-3p	688
1098	hsa_circ_0007031	mir-30b	689
1290	circ_0007142	miR-122-5p	690
1292	hsa_circ_0082002	miR-30-5p	691
1294	hsa_circ_0002375	miR-3198	692
1295	Circ_100565	miR-506-3p	693
764	circNRIP1	microRNA-138-5p	694
681	circABCB10	miR-584-5p	695
1328	CircSMYD4	miR-584-5p	695
888	circPITX1	miR-584-5p	695
1300	circ-Rtn4	miR-146a	696
1305	hsa-circ-000684	microRNA-186	697
1307	hsa_circ_0000944	miR-6792-3p	698
1219	circ9119	miR-126	699
1310	hsa_circ_0009065	miR-34b-5p	700
1312	hsa_circ_0002018	miR-658	701
1314	hsa_circ_0007158	miR-583	702
758	Circ-PRMT5	miR-509-3p	703
1323	CircRNA-1806	miRNA-126	704
1325	circ_0002483	miR-758-3p	705
1368	circRBM33	miR-758-3p	705
1072	circ_ASAP2	miR-770-5p	706
1529	CircABCC3	miR-770-5p	706
1327	hsa_circ_0014235	miR-520a-5p	707
1329	Circ-EEF2	mir-6881-3p	708
1330	circPLK1	miR-4500	709
1336	hsa_circRNA_104348	miR-187-3p	710
1338	circRASGRF2	miR-1224	711
1339	Circ-03955	miR-3662	712
1340	Circ_100984	miR-432-3p	713
1342	hsa_circ_0008003	miR-488	714
1476	circ_0008928	miR-488	714
1344	Circular RNA 0001313	microRNA-452	715
1367	circLMO7	microRNA-30a-3p	716
1369	circ_0061395	MiR-877-5p	717
565	CircSKA3	miR-383-5p	718
1069	circCSNK1G1	miR‑4428	719
123	circHIPK3	miR‑637	720
1381	CircRNA_25487	miR-134-3p	721
1387	hsa_circ_0123190	hsa-miR-483-3p	722
1392	hsa_circ_0004104	miR-539-3p	723
1394	circ_SMAD4	miR-1276	724
1395	circSDHC	miR-127-3p	725
1397	circEIF6	miR-557	726
1399	circ_0008274	miR-154-3p	727
1401	circNINL	miR-921	728
1404	Hsa_circ_0006571	microRNA-138	729
1405	circNOLC1	miR-647	730
565	CircSKA3	miR-1	731
1408	CircRNA_141539	miR-4469	732
1410	hsa_circ_0071036	miR-489	733
1412	circSEC24A	miR-1193	734
1413	circGLIS3	miR-644a	735
1414	circPARP4	miRNA-125a-5p	736
1416	circ_0089153	miR-608	737
1418	CircNR3C2	miR-513a-3p	738
1421	Circ_0031242	miR-924	739
1422	Circ‑TOP2A	miR‑346	740
1423	CircRNA_0000429	miR-1197	741
1142	hsa_circ_0000735	miR-635	742
1432	CircRNA ZNF609	miR-623	743
1434	Circ_0119872	miR-622	744
1436	circARPP21	miR-543	745
1437	circ-PGAP3	miR-769-5p	746
1440	circ_0014717	miR-668-3p	747
1441	circular RNA Ttc3	miR-148a	748
1442	circYY1	miR-769-3p	749
1444	CircGDI2	miR-454-3p	750
1446	circPSD3	miR-92b-3p	751
1449	circEIF4G2	miR-218	752
1450	CircAGAP1	miR-15-5p	753
1452	circular RNA_0004674	microRNA-377-3p	754
1453	hsa_circ_0003489	miR-874-3p	755
1460	circPDE5A	miR-362-5p	756
1462	circRAB11FIP1	miR-129	757
1463	circCTNNA1	miR-363-3p	758
593	circ_0079593	miR-573	759
1468	circ-0000212	miR-491	760
1469	circRNA-0006896	miR1264	761
1470	circBRAF	miR-1290	762
1527	circ_0000629	miR-1290	762
1471	circ-AFF2	miR-650	763
1413	circGLIS3	miR-1273f	764
1475	circSOX4	microRNA-432	765
657	circ-NOTCH1	miR-34c-5p	766
852	circ_0021093	miR-432	767
1484	circ_DOCK1	miR-132-3p	768
1485	circRHOT1	mir-106a-5p	769
1488	circTRAPPC6B	microRNA-874-3p	770
1490	circ_0085289	miR-NC	771
1495	circAFF2	miR-6894-5p	772
1501	hsa_circ_0015326	miR-127-3p	773
1503	circ_0006892	miR-24	774
1504	circ_0000326	microRNA-338-3p	775
398	circSMARCA5	microRNA-552	777
1511	cirRNA_0074027	miR‑525‑3p	778
1512	circ‑CCT3	miR‑1287‑5p	779
1513	circ‑ABCB10	miR‑1271	780
1515	circSETD3	miR-520h	782
1517	Circ_HIPK3	miR-222-3p	783
1523	hsa_circ_0009035	miR-889-3p	784
1526	hsa_circ_0032463	miR‑330‑3p	785
441	hsa_circ_0008035	hsa-miR-107	786
1539	Circ_0093887	miR-876-3p	787
1541	Circ_0116061	miR-200b-3p	788
1547	hsa_circ_0000700	miR-1229	789
1549	hsa_circ_0058357	hsa‑miR‑24‑3p	790
405	circFAT1	miR-30e-5p	791
1555	hsa_circ_0110102	miR-580-5p	792
127	hsa_circ_0028173	hsa-miR-142-5p, hsa-miR-338-3p	55	hsa-miR-142-5p
471	hsa_circ_0132266	hsa-miR-337-3p/miR-337-3p	240	hsa-miR-337-3p
488	hsa_circ_0083444	hsa-miR-622, hsa-mir-1208	252	hsa-miR-622
343	hsa_circ_0027599	miR-101, miR-101-3p.1	114	miR-101
974	circRNA-SORE	miR-103a-2-5p, miR-660-3p	458	miR-103a-2-5p
85	hsa_circ_0041103	miR-103a-3p, miR-107	35	miR-103a-3p
1516	circRNA PPP1CC	miR-103a-3p， miR-107	35	miR-103a-3p
401	hsa_circ_0033079	miR-103a-3p, miR-382-5p	35	miR-103a-3p
324	hsa_circ_0055625	miR-106b-5p, miR-106b	169	miR-106b-5p
397	circ_0000735	miR-1179, miR-1182.	202	miR-1179
656	hsa_circ_0039411	miR-1179, miR-1205	202	miR-1179
656	hsa_circ_0039411	miR-1179, miR-1205	202	miR-1179
771	hsa_circ_0001387	miR-1182, miR-145	404	miR-1182
539	hsa_circ_0009109	miR-1231, miR-1256	148	miR-1231
278	hsa_circ_0025033	miR-1231, miR-1304	148	miR-1231
851	circ-UBE2D2	miR-1236, miR-1287	231	miR-1236
476	hsa_circ_0070934	miR-1238, miR-1247-5p	162	miR-1238
477	hsa_circ_0005230	miR-1238, miR-1299	162	miR-1238
94	hsa_circ_0000284	miR-124, miR-29b	3	miR-124
599	hsa_circ_0001449	miR-124-3p, miR-32-5p	125	miR-124-3p
41	hsa_circ_0036722	miR-1248, miR-1248	613	miR-1248
304	circ_0030235	miR-1253, miR-1294	106	miR-1253
425	hsa_circ_0101432	miR-1258, miR-622	220	miR-1258
972	has_circ_0001492	miR-125a-5p, miR-138-5p	193	miR-125a-5p
475	hsa_circ_0026134	miR-1287, miR-1287	91	miR-1287
545	hsa_circ_0091570	miR-1307, hsa-miR-1307	285	miR-1307
199	circ-ZFR	miR-130a, miR-107	81	miR-130a
538	hsa_circ_0000994	miR-130b, miR-494	281	miR-130b
259	hsa_circ_0001946	miR-135a, miR-135b	633	miR-135a
1243	hsa_circ_0000977	miR-135a-5p, miR-135b-5p	207	miR-135a-5p
358	hsa_circ_0008309	miR-136-5P, miR-382-5P	185	miR-136-5P
358	hsa_circ_0008309	miR-136-5P, miR-382-5P	185	miR-136-5P
745	hsa_circ_0006404	miR-138-5p, miR-432-5p	76	miR-138-5p
307	hsa_circ_0067301	miR-141–5p	266	miR-141-5p
1324	hsa_circ_0005114	miR-142-3p, miR-590-5p	77	miR-142-3p
758	circ-PRMT5	miR-145, miR-1304	36	miR-145
1210	hsa_circ_0000073	miR-145-5p, miR-151-3p	92	miR-145-5p
812	hsa_circ_0003949	miR-145-5p, miR-330-5p	92	miR-145-5p
333	hsa_circ_0007294	miR-148a-3p, miR-152-3p	175	miR-148a-3p
1112	CircRIMS	miR-148a-5p, miR-218-5p	579	miR-148a-5p
349	CircPAN3	miR-153-3p, miR-183-5p	93	miR-153-3p
1531	circ-PTEN	miR-155, miR-330-3p	74	miR-155
1274	hsa_circ_0008532	miR-155-5p, miR-330-5p	393	miR-155-5p
1521	CircCHST15	miR-155-5p,miR-194-5p	393	miR-155-5p
149	circRNA-000425	miR-17, miR-106	39	miR-17
1486	hsa_circ_000425	miR-17, miR-106b	39	miR-17
84	cir-ITCH	miR-17, miR-224	39	miR-17
9	hsa_circ_0001445	miR-17-3p, miR-181b-5p	5	miR-17-3p
1083	circ-102,166	miR-182, miR-184	243	miR-182
473	hsa_circ_0079593	miR-182, miR-433	243	miR-182
882	circ_0001971	miR-194, miR-204	479	miR-194
817	circDENND4C	miR-200b, miR-200c	23	miR-200b
460	hsa_circ_0003258	miR-203/miR-502-5p	163	miR-203
198	hsa_circ_0001859	miR-204,miR-211	80	miR-204
514	hsa_circ_0002453	miR-208a, miR-3164	269	miR-208a
111	circ_0026344	miR-21, miR-31	49	miR-21
109	circ-ITCH	miR-214, miR-17	29	miR-214
1496	circ_0000338	miR-217, miR-485-3p	30	miR-217
79	circRNA_000203	miR26b-5p, miR-140-3p	451	miR26b-5p
687	circACAP2	miR-29a-3p, miR-29b-3p	373	miR-29a-3p
1059	circ003593	miR-29a-5p, miR-423-3p	555	miR-29a-5p
705	circASAP1	miR-326, miR-532-5p	208	miR-326
1514	hsa_circ_0001666	miR‑330‑5p, miR‑193a‑5p and miR‑326	781	miR‑330‑5p
223	hsa_circ_0001649	miR-331-3p, miR-338-5p	97	miR-331-3p
2	circUBAP2	miR-339-5p, miR-96-3p and miR-135b-3p	2	miR-339-5p
51	hsa_circ_0008717	miR-340-5p, miR-452-5p	480	miR-340-5p
292	hsa_circ_0011385	miR-361-3p, miR-615-5p	153	miR-361-3p
273	hsa_circ_0007255	miR-375/1231	143	miR-375
86	hsa_circ_0000677	miR-411-5p, miR-432-5p	102	miR-411-5p
1216	CircAGFG1	miR-4262, miR-185-5p	642	miR-4262
382	hsa_circ_0008305	miR-429, miR-200b-3p	192	miR-429
499	hsa_circ_0047905	miR4516, miR1227-5p	255	miR4516
221	hsa_circ_0000479	miR-4753, miR-6809	95	miR-4753
1040	hsa_circ_0093996	miR-492, miR-494-3p	141	miR-492
417	circ-ERBB2	miR503, miR-637	590	miR503
417	circ-ERBB2	miR-503, miR-637	67	miR-503
1233	hsa_circ_0005394	miR-507, miR-515-5p	651	miR-507
917	circPRRC2A	miR-514a-5p, miR-6776-5p	500	miR-514a-5p
835	circ-CDC45	miR-516b, miR-527	52	miR-516b
92	hsa_circ_0141539	miR-518-d-5p,miR-519-5p	40	miR-518-d-5p
192	circ-SHKBP1	miR-544a, miR-379	75	miR-544a
212	hsa_circ_0067934	miR-545, miR-589	87	miR-545
212	hsa_circ_0067934	miR-545, miR-589	87	miR-545
481	circ-LAMP1	miR-556-5p, miR-567	535	miR-556-5p
348	hsa_circ_0001721	miR-569, miR-599	182	miR-569
556	circPRKCI	miR-589, miR-545	288	miR-589
399	hsa_circ_0087862	miR-593-3p, miR-653-5p	203	miR-593-3p
263	hsa_circ_0000567	miR-615-5p, miR-1538	109	miR-615-5p
739	hsa_circ_0000043	miR-615-5p, miR-6753-5p	109	miR-615-5p
350	circ_0007534	miR-625, miR-892b	183	miR-625
780	circ-FAM53B	miR‑646, miR‑647	423	miR‑646
84	cir-ITCH	miR-7, miR-214	34	miR-7
1055	circ102049	miR-761, miR-192-3p	108	miR-761
759	circ-FOXP1	miR-875-3p, miR-421	411	miR-875-3p
606	hsa_circ_0002346	miR-93, miR-182	465	miR-93
127	hsa_circ_0028173		54	hsa-miR-338-3p
471	hsa_circ_0132266		303	miR-337-3p
549	hsa_circ_0008433		793	has-miR-221-3p
488	hsa_circ_0083444		794	hsa-mir-1208
343	hsa_circ_0027599		796	miR-101-3p.1
974	circRNA-SORE		816	miR-660-3p
85	hsa_circ_0041103		139	miR-107
1516	circRNA PPP1CC		139	miR-107
401	hsa_circ_0033079		314	miR-382-5p
324	hsa_circ_0055625		10	miR-106b
397	circ_0000735		798	miR-1182.
656	hsa_circ_0039411		90	miR-1205
656	hsa_circ_0039411		90	miR-1205
771	hsa_circ_0001387		36	miR-145
539	hsa_circ_0009109		455	miR-1256
278	hsa_circ_0025033		378	miR-1304
851	circ-UBE2D2		91	miR-1287
476	hsa_circ_0070934		800	miR-1247-5p
477	hsa_circ_0005230		133	miR-1299
94	hsa_circ_0000284		41	miR-29b
599	hsa_circ_0001449		808	miR-32-5p
41	hsa_circ_0036722		613	miR-1248
304	circ_0030235		232	miR-1294
425	hsa_circ_0101432		744	miR-622
972	has_circ_0001492		76	miR-138-5p
660	circ-ABCB10		44	miR-1252
223	hsa_circ_0001649		839	miR-612
475	hsa_circ_0026134		91	miR-1287
545	hsa_circ_0091570		795	hsa-miR-1307
1508	CircSPI1		314	miR-382-5p
199	circ-ZFR		139	miR-107
538	hsa_circ_0000994		810	miR-494
259	hsa_circ_0001946		801	miR-135b
1243	hsa_circ_0000977		291	miR-135b-5p
358	hsa_circ_0008309		314	miR-382-5P
358	hsa_circ_0008309		314	miR-382-5P
745	hsa_circ_0006404		94	miR-432-5p
1324	hsa_circ_0005114		611	miR-590-5p
758	circ-PRMT5		378	miR-1304
1210	hsa_circ_0000073		576	miR-151-3p
812	hsa_circ_0003949		308	miR-330-5p
333	hsa_circ_0007294		596	miR-152-3p
1112	CircRIMS		461	miR-218-5p
349	CircPAN3		653	miR-183-5p
1531	circ-PTEN		516	miR-330-3p
1274	hsa_circ_0008532		308	miR-330-5p
1521	CircCHST15		258	miR-194-5p
149	circRNA-000425		797	miR-106
1486	hsa_circ_000425		10	miR-106b
84	cir-ITCH		540	miR-224
84	cir-ITCH		34	miR-7
9	hsa_circ_0001445		803	miR-181b-5p
1083	circ-102,166		352	miR-184
473	hsa_circ_0079593		265	miR-433
882	circ_0001971		80	miR-204
58	hsa_circ_0000096		373	miR-29a-3p
817	circDENND4C		115	miR-200c
761	circRPMS1		179	miR-31
460	hsa_circ_0003258		271	miR-502-5p
198	hsa_circ_0001859		806	miR-211
514	hsa_circ_0002453		807	miR-3164
111	circ_0026344		179	miR-31
109	circ-ITCH		39	miR-17
1496	circ_0000338		538	miR-485-3p
1049	circ-XPO1		601	miR-23b-3p
79	circRNA_000203		490	miR-140-3p
31	hsa_circ_0013339		15	miR-29a
687	circACAP2		246	miR-29b-3p
1269	hsa_circ_0043800		246	miR-29b-3p
1059	circ003593		809	miR-423-3p
705	circASAP1		813	miR-532-5p
1514	hsa_circ_0001666		805	miR‑193a‑5p
223	hsa_circ_0001649		471	miR-338-5p
223	hsa_circ_0001649		730	miR-647
2	circUBAP2		820	miR-96-3p
150	circRNA.2837		11	miR-34a
51	hsa_circ_0008717		636	miR-452-5p
292	hsa_circ_0011385		109	miR-615-5p
273	hsa_circ_0007255		148	miR-1231
525	circEPSTI1		565	miR-409-3P
820	hsa_circ_0031250		294	miR-382
741	hsa_circ_0001178		542	miR-587
86	hsa_circ_0000677		94	miR-432-5p
1216	CircAGFG1		543	miR-185-5p
382	hsa_circ_0008305		788	miR-200b-3p
499	hsa_circ_0047905		799	miR1227-5p
221	hsa_circ_0000479		819	miR-6809
1040	hsa_circ_0093996		656	miR-494-3p
417	circ-ERBB2		272	miR-637
417	circ-ERBB2		272	miR-637
1233	hsa_circ_0005394		150	miR-515-5p
917	circPRRC2A		818	miR-6776-5p
835	circ-CDC45		812	miR-527
92	hsa_circ_0141539		811	miR-519-5p
192	circ-SHKBP1		119	miR-379
212	hsa_circ_0067934		288	miR-589
212	hsa_circ_0067934		288	miR-589
481	circ-LAMP1		268	miR-567
348	hsa_circ_0001721		405	miR-599
556	circPRKCI		87	miR-545
399	hsa_circ_0087862		815	miR-653-5p
263	hsa_circ_0000567		802	miR-1538
739	hsa_circ_0000043		817	miR-6753-5p
975	hsa_circ_0060144		680	miR-629-3p
350	circ_0007534		410	miR-892b
780	circ-FAM53B		814	miR‑647
84	cir-ITCH		473	miR-20a
84	cir-ITCH		29	miR-214
1055	circ102049		804	miR-192-3p
759	circ-FOXP1		135	miR-421
606	hsa_circ_0002346		243	miR-182
1514	hsa_circ_0001666		824	miR‑326
2	circUBAP2		822	miR-135b-3p
549	hsa_circ_0008433		821	has-miR-222-3p
660	circ-ABCB10		163	miR-203
84	cir-ITCH		29	miR-214
84	cir-ITCH		29	miR-214
1049	circ-XPO1		823	miR-23c
31	hsa_circ_0013339		41	miR-29b
58	hsa_circ_0000096		82	miR-29c-3p
1269	hsa_circ_0043800		82	miR-29c-3p
150	circRNA.2837		825	miR-34b
761	circRPMS1		826	miR-451
223	hsa_circ_0001649		840	miR-4688
820	hsa_circ_0031250		51	miR-498
525	circEPSTI1		150	miR-515-5p
741	hsa_circ_0001178		827	miR-616
975	hsa_circ_0060144		828	miR-643
1508	CircSPI1		144	miR-767-5p
223	hsa_circ_0001649		274	miR-942
549	hsa_circ_0008433		829	has-miR-181-5p
1049	circ-XPO1		357	miR-130a-5p
84	cir-ITCH		830	miR-216b
31	hsa_circ_0013339		831	miR-29c
150	circRNA.2837		834	miR-34c
84	cir-ITCH		833	miR-128
549	hsa_circ_0008433		832	has-miR-449a
549	hsa_circ_0008433		835	hsa-miR-125a-5p
549	hsa_circ_0008433		836	has-miR-449b-5p
549	hsa_circ_0008433		837	has-miR-483-3p
549	hsa_circ_0008433		523	hsa-miR-502-5p
549	hsa_circ_0008433		838	hsa-miR-582-5p

## Sheet: disease-miRNA association
Disease-miRNA association. This worksheet includes the name of each entity and its corresponding ID.
disease ID	disease name	miRNA name	miRNA ID
124	Endometriosis	hsa-miR-34a-5p	665
14	Osteosarcoma	miR-23a-3p	331
37	Esophageal squamous cell carcinoma	miR-17	39
20	Oral squamous cell carcinoma	miR-29	17
54	Peripheral nerve injury	miR-34	61
2	Lung cancer	miR-339-5p	2
138	Epithelial ovarian cancer	miR-1271	21
15	Colorectal cancer	miR-7	34
26	Clear cell renal cell carcinoma	miR-195-5p	28
49	Hepatoblastoma	miR-29a-3p	373
52	Nasopharyngeal carcinoma	miR-203	163
8	Hepatocellular carcinoma	miR-127-5p	149
45	Non-small cell lung cancer	miR-377	337
1	Cervical cancer	miR-375	143
15	Colorectal cancer	miR-382	294
116	Cholangiocarcinoma	miR-616-3p	528
71	Acute myeloid leukemia	miR-1307-3p	776
14	Osteosarcoma	miR-338-5p	471
1	Cervical cancer	miR-506	1
8	Hepatocellular carcinoma	miR-506	1
37	Esophageal squamous cell carcinoma	miR-339-5p	2
210	Ischemia reperfusion injury	miR-339-5p	2
3	Cardiovascular disease	miR-124	3
4	Pancreatic ductal adenocarcinoma	miR-124	3
4	Pancreatic ductal adenocarcinoma	miR-124	3
41	Bladder urothelial carcinoma	miR-124	3
12	Breast cancer	miR-124	3
15	Colorectal cancer	miR-124	3
8	Hepatocellular carcinoma	miR-124	3
18	Gastric cancer	miR-124	3
26	Clear cell renal cell carcinoma	miR-124	3
42	Prostate adenocarcinoma	miR-124	3
79	Gallbladder cancer	miR-124	3
8	Hepatocellular carcinoma	miR-124	3
55	Glioblastoma	miR-124	3
99	Type 2 diabetes mellitus	miR-124	3
2	Lung cancer	miR-124	3
20	Oral squamous cell carcinoma	miR-124	3
8	Hepatocellular carcinoma	miR-124	3
192	Neuroinflammatory disorders	miR-124	3
55	Glioblastoma	miR-124	3
30	Glioma	miR-124	3
43	Thyroid cancer	miR-124	3
5	Osteoarthritis	miR-124	3
43	Thyroid cancer	miR-124	3
3	Cardiovascular disease	miR-124	3
4	Pancreatic ductal adenocarcinoma	miR-124	3
4	Pancreatic ductal adenocarcinoma	miR-124	3
5	Osteoarthritis	miR-26a	4
181	Bone cancer	miR-26a	4
5	Osteoarthritis	miR-26a	4
5	Osteoarthritis	miR-26a	4
73	Intervertebral disc degeneration	miR-17-3p	5
110	Heart failure	miR-17-3p	5
72	Diabetic nephropathy	miR-17-3p	5
9	Ebola virus disease	miR-30b-3p	6
12	Breast cancer	miR-143	7
14	Osteosarcoma	miR-143	7
14	Osteosarcoma	miR-143	7
22	Ischemic stroke	miR-143	7
22	Ischemic stroke	miR-143	7
156	Acute ischemic stroke	miR-143	7
196	Diabetic kidney disease	miR-143	7
72	Diabetic nephropathy	miR-143	7
2	Lung cancer	miR-143	7
218	Neuronal injury	miR-143	7
12	Breast cancer	miR-143	7
14	Osteosarcoma	miR-448	8
8	Hepatocellular carcinoma	miR-9	9
52	Nasopharyngeal carcinoma	miR-9	9
53	Prostate cancer	miR-9	9
105	Ovarian cancer	miR-9	9
158	Renal cell carcinoma	miR-9	9
15	Colorectal cancer	miR-106b	10
91	Colon cancer	miR-106b	10
16	Triple negative breast cancer	miR-34a	11
19	Hepatic steatosis	miR-34a	11
19	Hepatic steatosis	miR-34a	11
8	Hepatocellular carcinoma	miR-34a	11
4	Pancreatic ductal adenocarcinoma	miR-34a	11
202	Congenital heart disease	miR-34a	11
45	Non-small cell lung cancer	MiR-34a	11
5	Osteoarthritis	miR-193b	12
1	Cervical cancer	miR-497	13
45	Non-small cell lung cancer	miR-497	13
53	Prostate cancer	miR-497	13
15	Colorectal cancer	miR-138	14
8	Hepatocellular carcinoma	miR-138	14
111	Intracranial aneurysm	miR-138	14
85	Alzheimer's disease	miR-138	14
85	Alzheimer's disease	miR-138	14
17	Bladder cancer	miR-29a	15
53	Prostate cancer	miR-29a	15
18	Gastric cancer	miR-424-5p	16
7	Atherosclerosis	miR-424-5p	16
53	Prostate cancer	miR-424-5p	16
8	Hepatocellular carcinoma	miR-424-5p	16
25	Myocardial infarction	miR-29	17
22	Ischemic stroke	miR-221	18
17	Bladder cancer	miR-221	18
3	Cardiovascular disease	miR-221	18
8	Hepatocellular carcinoma	miR-129-5p	19
86	Multiple myeloma	miR-129-5p	19
205	Gastric adenocarcinoma	miR-129-5p	19
45	Non-small cell lung cancer	miR-129-5p	19
172	Neuroblastoma	miR-129-5p	19
24	Lung adenocarcinoma	miR-134	20
45	Non-small cell lung cancer	miR-134	20
12	Breast cancer	miR-1271	21
8	Hepatocellular carcinoma	miR-141-3p	22
8	Hepatocellular carcinoma	miR-141-3p	22
8	Hepatocellular carcinoma	miR-141-3p	22
8	Hepatocellular carcinoma	miR-141-3p	22
73	Intervertebral disc degeneration	miR-141-3p	22
53	Prostate cancer	miR-141-3p	22
8	Hepatocellular carcinoma	miR-200b	23
14	Osteosarcoma	miR-125b-5p	24
24	Lung adenocarcinoma	miR-125b-5p	24
14	Osteosarcoma	miR-125b-5p	24
18	Gastric cancer	miR-125b-5p	24
18	Gastric cancer	miR-630	25
55	Glioblastoma	miR-630	25
14	Osteosarcoma	miR-630	25
25	Myocardial infarction	miR-141	26
53	Prostate cancer	miR-141	26
3	Cardiovascular disease	miR-652-3p	27
16	Triple negative breast cancer	miR-195-5p	28
30	Glioma	miR-195-5p	28
29	Papillary thyroid carcinoma	miR-195-5p	28
8	Hepatocellular carcinoma	miR-195-5p	28
14	Osteosarcoma	mir-214	29
30	Glioma	miR-214	29
30	Glioma	miR-214	29
7	Atherosclerosis	miR-214	29
210	Ischemia reperfusion injury	miR-214	29
30	Glioma	miR-217	30
60	Carcinogenesis	miR-217	30
17	Bladder cancer	miR-217	30
78	Glaucoma	miR-217	30
8	Hepatocellular carcinoma	miR-217	30
37	Esophageal squamous cell carcinoma	miR-217	30
56	Pancreatic cancer	miR-217	30
49	Hepatoblastoma	miR-217	30
45	Non-small cell lung cancer	miR-217	30
60	Carcinogenesis	miR-217	30
43	Thyroid cancer	miR-217	30
91	Colon cancer	miR-217	30
37	Esophageal squamous cell carcinoma	miR-217	30
14	Osteosarcoma	miR-217	30
31	Myocardial fibrosis	miR-26b-5p	31
32	Hirschsprung disease	miR-150-5p	32
1	Cervical cancer	miR-150-5p	32
91	Colon cancer	miR-150-5p	32
18	Gastric cancer	miR-150-5p	32
45	Non-small cell lung cancer	miR-150-5p	32
1	Cervical cancer	miR-150-5p	32
34	Hypertrophic cardiomyopathy	miR-223	33
17	Bladder cancer	miR-223	33
84	Laryngeal squamous cell carcinoma	miR-223	33
178	Pulmonary arterial hypertension	miR-223	33
56	Pancreatic cancer	miR-223	33
18	Gastric cancer	miR-223	33
38	Nervous inflammatory diseases or immune disorders	miR-7	34
15	Colorectal cancer	miR-7	34
84	Laryngeal squamous cell carcinoma	miR-7	34
37	Esophageal squamous cell carcinoma	miR-7	34
45	Non-small cell lung cancer	miR-7	34
15	Colorectal cancer	miR-7	34
8	Hepatocellular carcinoma	miR-7	34
15	Colorectal cancer	miR-7	34
8	Hepatocellular carcinoma	miR-7	34
8	Hepatocellular carcinoma	miR-7	34
85	Alzheimer's disease	miR-7	34
80	Diabetes mellitus	miR-7	34
18	Gastric cancer	miR-7	34
14	Osteosarcoma	miR-7	34
4	Pancreatic ductal adenocarcinoma	miR-7	34
12	Breast cancer	miR-7	34
14	Osteosarcoma	miR-7	34
16	Triple negative breast cancer	miR-7	34
125	Periodontitis	miR-7	34
8	Hepatocellular carcinoma	miR-7	34
135	Abdominal aortic aneurysm	miR-7	34
37	Esophageal squamous cell carcinoma	miR-7	34
53	Prostate cancer	miR-7	34
24	Lung adenocarcinoma	miR-7	34
45	Non-small cell lung cancer	miR-103a-3p	35
5	Osteoarthritis	miR-103a-3p	35
15	Colorectal cancer	miR-145	36
53	Prostate cancer	miR-145	36
53	Prostate cancer	miR-145	36
53	Prostate cancer	miR-145	36
53	Prostate cancer	miR-145	36
53	Prostate cancer	miR-145	36
18	Gastric cancer	miR-145	36
104	Ovarian carcinoma	miR-145	36
15	Colorectal cancer	miR-145	36
70	Melanoma	miR-145	36
66	Gastric carcinoma	miR-145	36
45	Non-small cell lung cancer	miR-145	36
45	Non-small cell lung cancer	miR-145	36
45	Non-small cell lung cancer	miR-145	36
12	Breast cancer	miR-145	36
105	Ovarian cancer	miR-145	36
4	Pancreatic ductal adenocarcinoma	miR-145	36
237	Myopia	miR-145	36
8	Hepatocellular carcinoma	miR-145	36
5	Osteoarthritis	miR-136	37
1	Cervical cancer	miR-136	37
15	Colorectal cancer	miR-136	37
12	Breast cancer	miR-136	37
14	Osteosarcoma	miR-136	37
142	Endometrial cancer	miR-136	37
18	Gastric cancer	miR-136	37
142	Endometrial cancer	miR-136	37
12	Breast cancer	miR-136	37
12	Breast cancer	miR-136	37
25	Myocardial infarction	miR-548	38
17	Bladder cancer	miR-548	38
17	Bladder cancer	miR-548	38
24	Lung adenocarcinoma	miR-17	39
18	Gastric cancer	miR-17	39
40	Chronic myeloid leukemia	miR-29b	41
65	Systemic lupus erythematosus	miR-29b	41
40	Chronic myeloid leukemia	miR-29b	41
46	Diabetic retinopathy	miR-29b	41
43	Thyroid cancer	miR-370-3p	42
17	Bladder cancer	miR-370-3p	42
7	Atherosclerosis	miR-370-3p	42
1	Cervical cancer	miR-370-3p	42
14	Osteosarcoma	miR-370-3p	42
29	Papillary thyroid carcinoma	miR-370-3p	42
70	Melanoma	miR-370-3p	42
105	Ovarian cancer	miR-370-3p	42
236	Intervertebral disc disease	miR-370-3p	42
44	Lead-induced neuronal cell apoptosis	miR-671	43
15	Colorectal cancer	miR-671	43
56	Pancreatic cancer	miR-671	43
45	Non-small cell lung cancer	miR-1252	44
45	Non-small cell lung cancer	miR-1252	44
105	Ovarian cancer	miR-1252	44
46	Diabetic retinopathy	miR-519d-3p	45
15	Colorectal cancer	miR-519d-3p	45
45	Non-small cell lung cancer	miR-519d-3p	45
48	Thoracic aortic dissection	hsa-miR-320a	46
49	Hepatoblastoma	miR-1250-3p	47
29	Papillary thyroid carcinoma	miR-22-3p	48
45	Non-small cell lung cancer	miR-22-3p	48
24	Lung adenocarcinoma	miR-22-3p	48
198	Neointimal hyperplasia	miR-22-3p	48
151	Neuropathic pain	miR-22-3p	48
18	Gastric cancer	miR-21	49
174	Kidney cancer	miR-21	49
176	Scar	miR-21	49
45	Non-small cell lung cancer	miR-21	49
105	Ovarian cancer	miR-21	49
214	Polycystic ovary syndrome	miR-21	49
52	Nasopharyngeal carcinoma	miR-4288	50
45	Non-small cell lung cancer	miR-498	51
1	Cervical cancer	miR-498	51
25	Myocardial infarction	miR-498	51
123	Liver cancer	miR-498	51
45	Non-small cell lung cancer	miR-498	51
15	Colorectal cancer	miR-516b	52
70	Melanoma	miR-516b	52
12	Breast cancer	miR-3607	53
14	Osteosarcoma	hsa-miR-338-3p	54
17	Bladder cancer	hsa-miR-338-3p	54
14	Osteosarcoma	has-miR-338-3p	56
12	Breast cancer	miR-593	57
30	Glioma	miR-149	58
138	Epithelial ovarian cancer	miR-149	58
18	Gastric cancer	miR-149	58
45	Non-small cell lung cancer	miR-149	58
15	Colorectal cancer	miR-149	58
8	Hepatocellular carcinoma	miR-149	58
18	Gastric cancer	miR-149	58
15	Colorectal cancer	miR-149	58
8	Hepatocellular carcinoma	miR-200a-3p	59
12	Breast cancer	miR-200a-3p	59
210	Ischemia reperfusion injury	miR-200a-3p	59
12	Breast cancer	miR-200a-3p	59
17	Bladder cancer	miR-200a-3p	59
4	Pancreatic ductal adenocarcinoma	miR-122	60
33	Nonalcoholic steatohepatitis	miR-122	60
15	Colorectal cancer	miR-122	60
30	Glioma	miR-122	60
167	Alcoholic liver disease	miR-122	60
128	Osteoporosis	miR-122	60
30	Glioma	miR-638	62
55	Glioblastoma	miR-638	62
45	Non-small cell lung cancer	miR-638	62
55	Glioblastoma	miR-422a	63
37	Esophageal squamous cell carcinoma	miR-422a	63
56	Pancreatic cancer	miR-378a-3p	64
53	Prostate cancer	MiR-378a-3p	64
2	Lung cancer	hsa-miR-1245	65
8	Hepatocellular carcinoma	miR-767-3p	66
2	Lung cancer	miR-503	67
59	Age-related cataract	miR-193a	68
12	Breast cancer	miR-193a	68
8	Hepatocellular carcinoma	miR-629	69
2	Lung cancer	miR-522-3p	70
30	Glioma	miR-661	71
16	Triple negative breast cancer	miR-661	71
30	Glioma	miR-661	71
105	Ovarian cancer	miR-661	71
2	Lung cancer	miR-1275	72
12	Breast cancer	miR-1275	72
45	Non-small cell lung cancer	miR-181	73
2	Lung cancer	miR-181	73
45	Non-small cell lung cancer	miR-155	74
94	Temporal lobe epilepsy	miR-155	74
18	Gastric cancer	miR-155	74
45	Non-small cell lung cancer	miR-544a	75
5	Osteoarthritis	miR-138-5p	76
95	Renal carcinoma	miR-138-5p	76
30	Glioma	miR-138-5p	76
186	Obesity	miR-138-5p	76
155	Acute myocardial infarction	miR-138-5p	76
1	Cervical cancer	miR-138-5p	76
15	Colorectal cancer	miR-138-5p	76
30	Glioma	miR-142-3p	77
159	Pneumonia	miR-142-3p	77
18	Gastric cancer	miR-142-3p	77
1	Cervical cancer	miR-142-3p	77
8	Hepatocellular carcinoma	miR-142-3p	77
2	Lung cancer	miR-142-3p	77
45	Non-small cell lung cancer	miR-142-3p	77
18	Gastric cancer	miR-142-3p	77
20	Oral squamous cell carcinoma	miR‑196a‑5p	78
20	Oral squamous cell carcinoma	miR‑196a‑5p	78
24	Lung adenocarcinoma	miR-22	79
143	Hypoxic-ischaemic encephalopathy	miR-22	79
14	Osteosarcoma	miR-22	79
14	Osteosarcoma	miR-29c-3p	82
15	Colorectal cancer	miR-29c-3p	82
12	Breast cancer	miR-449a	83
14	Osteosarcoma	miR-449a	83
145	Pressure ulcer	miR-449a	83
169	Cellular senescence	miR-449a	83
105	Ovarian cancer	miR-449a	83
8	Hepatocellular carcinoma	miR-449a	83
68	Lupus nephritis	miR-150	84
8	Hepatocellular carcinoma	miR-431	85
73	Intervertebral disc degeneration	miR-431	85
18	Gastric cancer	miR-431	85
123	Liver cancer	miR-431	85
166	Tongue squamous cell carcinoma	miR-431	85
8	Hepatocellular carcinoma	miR-1324	86
2	Lung cancer	miR-1324	86
224	Laryngeal squamous cell cancer	miR-1324	86
8	Hepatocellular carcinoma	miR-1324	86
1	Cervical cancer	miR-545	87
139	Lipopolysaccharide	miR-545	87
30	Glioma	miR-545	87
209	Sepsis	miR-545	87
1	Cervical cancer	miR-545	87
14	Osteosarcoma	miR-545	87
65	Systemic lupus erythematosus	hsa-miR-6127	88
12	Breast cancer	miR-30c-2-3p	89
14	Osteosarcoma	miR-1205	90
30	Glioma	miR-1205	90
30	Glioma	miR-1205	90
30	Glioma	miR-1205	90
30	Glioma	miR-1205	90
105	Ovarian cancer	miR-1205	90
18	Gastric cancer	miR-1205	90
15	Colorectal cancer	miR-1205	90
45	Non-small cell lung cancer	miR-1287	91
118	Retinoblastoma	miR-1287	91
8	Hepatocellular carcinoma	miR-1287	91
17	Bladder cancer	miR-145-5p	92
87	Nonfunctioning pituitary adenomas	miR-145-5p	92
17	Bladder cancer	miR-145-5p	92
17	Bladder cancer	miR-145-5p	92
24	Lung adenocarcinoma	miR-145-5p	92
18	Gastric cancer	miR-145-5p	92
30	Glioma	miR-145-5p	92
194	Chronic obstructive pulmonary disease	miR-145-5p	92
84	Laryngeal squamous cell carcinoma	miR-145-5p	92
8	Hepatocellular carcinoma	miR-145-5p	92
26	Clear cell renal cell carcinoma	miR-145-5p	92
30	Glioma	miR-145-5p	92
18	Gastric cancer	miR-145-5p	92
30	Glioma	miR-145-5p	92
45	Non-small cell lung cancer	miR-145-5p	92
15	Colorectal cancer	miR-145-5p	92
26	Clear cell renal cell carcinoma	miR-145-5p	92
116	Cholangiocarcinoma	miR-145-5p	92
8	Hepatocellular carcinoma	miR-145-5p	92
70	Melanoma	miR-153-3p	93
12	Breast cancer	miR-432-5p	94
14	Osteosarcoma	miR-432-5p	94
56	Pancreatic cancer	miR-432-5p	94
4	Pancreatic ductal adenocarcinoma	miR-432-5p	94
30	Glioma	miR-34a-5p	96
40	Chronic myeloid leukemia	miR-34a-5p	96
158	Renal cell carcinoma	miR-34a-5p	96
18	Gastric cancer	miR-331-3p	97
8	Hepatocellular carcinoma	miR-331-3p	97
70	Melanoma	miR-331-3p	97
15	Colorectal cancer	miR-331-3p	97
8	Hepatocellular carcinoma	miR-346	98
53	Prostate cancer	miR-346	98
5	Osteoarthritis	Mir-346	98
71	Acute myeloid leukemia	hsa-miR-496	99
72	Diabetic nephropathy	miR-185	100
72	Diabetic nephropathy	miR-185	100
17	Bladder cancer	miR-605-3p	101
8	Hepatocellular carcinoma	miR-490-5p	103
17	Bladder cancer	miR-490-5p	103
100	Psoriasis	miR-490-5p	103
8	Hepatocellular carcinoma	miR-490-5p	103
8	Hepatocellular carcinoma	miR-486	104
2	Lung cancer	miR-4302	105
14	Osteosarcoma	miR-1253	106
45	Non-small cell lung cancer	miR-1253	106
8	Hepatocellular carcinoma	miR-4641	107
30	Glioma	miR-761	108
8	Hepatocellular carcinoma	miR-761	108
30	Glioma	miR-761	108
30	Glioma	miR-761	108
46	Diabetic retinopathy	miR-615-5p	109
27	Hypertension	miR-615-5p	109
74	Coronary artery disease	miR-615-5p	109
75	Vascular endothelial dysfunction	miR-615-5p	109
117	T-cell lymphoblastic lymphoma	miR-615-5p	109
24	Lung adenocarcinoma	miR-615-5p	109
37	Esophageal squamous cell carcinoma	miR-615-5p	109
76	Retinal neurodegeneration	miR-615	110
24	Lung adenocarcinoma	miR-93-5p	111
1	Cervical cancer	miR-93-5p	111
171	Small cell lung cancer	miR-93-5p	111
209	Sepsis	miR-93-5p	111
26	Clear cell renal cell carcinoma	miR-204-3p	112
20	Oral squamous cell carcinoma	miR-204-3p	112
136	Autism spectrum disorder	miR-204-3p	112
20	Oral squamous cell carcinoma	miR-204-3p	112
14	Osteosarcoma	miR-204-3p	112
69	Silicosis	miR-212	113
17	Bladder cancer	miR-101	114
15	Colorectal cancer	miR-101	114
45	Non-small cell lung cancer	miR-101	114
73	Intervertebral disc degeneration	miR-200c	115
120	Laryngeal cancer	miR-200c	115
30	Glioma	miR-654	116
80	Diabetes mellitus	miR-30a-3p	117
80	Diabetes mellitus	miR-30a-3p	117
81	Retinal vascular dysfunction	miR-30a-3p	117
17	Bladder cancer	miR-558	118
89	Spinal cord injury	miR-558	118
2	Lung cancer	miR-558	118
18	Gastric cancer	miR-558	118
45	Non-small cell lung cancer	miR-379	119
82	Chronic lymphocytic leukemia	miR-607	120
45	Non-small cell lung cancer	miR-607	120
29	Papillary thyroid carcinoma	miR-1261	121
30	Glioma	miR-1261	121
29	Papillary thyroid carcinoma	miR-1261	121
2	Lung cancer	miR-1228	122
123	Liver cancer	miR-1228	122
12	Breast cancer	miR-4316	123
17	Bladder cancer	miR-31-5p	124
15	Colorectal cancer	miR-31-5p	124
63	Preeclampsia	miR-31-5p	124
158	Renal cell carcinoma	MiR-31-5p	124
83	Acute promyelocytic leukemia	miR-124-3p	125
30	Glioma	miR-124-3p	125
45	Non-small cell lung cancer	miR-124-3p	125
18	Gastric cancer	miR-124-3p	125
53	Prostate cancer	miR-124-3p	125
73	Intervertebral disc degeneration	miR-328-5p	126
15	Colorectal cancer	miR-328-5p	126
18	Gastric cancer	miR-125	127
2	Lung cancer	let-7	128
12	Breast cancer	let-7	128
30	Glioma	let-7	128
12	Breast cancer	let-7	128
45	Non-small cell lung cancer	let-7	128
37	Esophageal squamous cell carcinoma	miR-876-5p	129
45	Non-small cell lung cancer	miR-876-5p	129
85	Alzheimer's disease	miRNA-7	130
85	Alzheimer's disease	miRNA-7	130
25	Myocardial infarction	miR-7a	131
55	Glioblastoma	miR-671-5p	132
55	Glioblastoma	miR-671-5p	132
18	Gastric cancer	miR-671-5p	132
64	Lung squamous cell carcinoma	miR-671-5p	132
55	Glioblastoma	miR-671-5p	132
5	Osteoarthritis	miR-671-5p	132
16	Triple negative breast cancer	miR-1299	133
14	Osteosarcoma	miR-1299	133
8	Hepatocellular carcinoma	miR-1299	133
71	Acute myeloid leukemia	miR-1299	133
158	Renal cell carcinoma	miR-1299	133
12	Breast cancer	miR-1299	133
105	Ovarian cancer	miR-1299	133
8	Hepatocellular carcinoma	miR-1299	133
12	Breast cancer	miR-1299	133
53	Prostate cancer	miR-1299	133
29	Papillary thyroid carcinoma	miR-139-5p	134
144	Salpingitis	miR-139-5p	134
8	Hepatocellular carcinoma	miR-139-5p	134
8	Hepatocellular carcinoma	miR-421	135
16	Triple negative breast cancer	miR-421	135
18	Gastric cancer	miR-421	135
30	Glioma	miR-421	135
18	Gastric cancer	miR-421	135
210	Ischemia reperfusion injury	miR-421	135
105	Ovarian cancer	miR-421	135
14	Osteosarcoma	miR-421	135
30	Glioma	miR-421	135
8	Hepatocellular carcinoma	miR-421	135
24	Lung adenocarcinoma	hsa-mir-3620-5p	136
12	Breast cancer	miR-203a-3p	137
12	Breast cancer	miR-203a-3p	137
14	Osteosarcoma	miR-203a-3p	137
52	Nasopharyngeal carcinoma	miR-203a-3p	137
29	Papillary thyroid carcinoma	miR-198	138
70	Melanoma	miR-198	138
18	Gastric cancer	miR-198	138
105	Ovarian cancer	miR-198	138
29	Papillary thyroid carcinoma	miR-198	138
43	Thyroid cancer	miR-198	138
37	Esophageal squamous cell carcinoma	miR-198	138
15	Colorectal cancer	miR-198	138
35	Bladder carcinoma	miR-107	139
18	Gastric cancer	miR-107	139
52	Nasopharyngeal carcinoma	miR-107	139
175	Diffuse large B-cell lymphoma	miR-107	139
45	Non-small cell lung cancer	miR-107	139
18	Gastric cancer	miR-296-5p	140
26	Clear cell renal cell carcinoma	miR-296-5p	140
45	Non-small cell lung cancer	miR-296-5p	140
16	Triple negative breast cancer	miR-296-5p	140
18	Gastric cancer	miR-296-5p	140
15	Colorectal cancer	miR-296-5p	140
12	Breast cancer	miR-296-5p	140
12	Breast cancer	miR-492	141
12	Breast cancer	miR-492	141
158	Renal cell carcinoma	miR-492	141
30	Glioma	miR-153	142
26	Clear cell renal cell carcinoma	miR-153	142
1	Cervical cancer	miR-153	142
30	Glioma	miR-153	142
16	Triple negative breast cancer	miR-375	143
8	Hepatocellular carcinoma	miR-375	143
14	Osteosarcoma	miR-375	143
18	Gastric cancer	miR-375	143
18	Gastric cancer	miR-375	143
66	Gastric carcinoma	miR-375	143
14	Osteosarcoma	miR-375	143
45	Non-small cell lung cancer	miR-375	143
16	Triple negative breast cancer	miR-375	143
15	Colorectal cancer	miR-375	143
214	Polycystic ovary syndrome	miR-375	143
8	Hepatocellular carcinoma	miR-375	143
86	Multiple myeloma	miR-767-5p	144
14	Osteosarcoma	miR-767-5p	144
53	Prostate cancer	miR-767-5p	144
86	Multiple myeloma	miR-767-5p	144
12	Breast cancer	miR-767-5p	144
8	Hepatocellular carcinoma	miR-620	145
1	Cervical cancer	miR-620	145
1	Cervical cancer	miR-620	145
30	Glioma	miR-620	145
8	Hepatocellular carcinoma	miR-646	146
84	Laryngeal squamous cell carcinoma	miR-646	146
46	Diabetic retinopathy	miR-646	146
118	Retinoblastoma	miR-646	146
18	Gastric cancer	miR-646	146
118	Retinoblastoma	miR-646	146
142	Endometrial cancer	miR-646	146
107	Endometrial carcinoma	miR-646	146
18	Gastric cancer	miR-149-5p	147
37	Esophageal squamous cell carcinoma	miR-149-5p	147
1	Cervical cancer	miR-149-5p	147
107	Endometrial carcinoma	miR-149-5p	147
18	Gastric cancer	miR-149-5p	147
213	Human aortic smooth muscle cell	miR-149-5p	147
91	Colon cancer	miR-149-5p	147
15	Colorectal cancer	miR-149-5p	147
20	Oral squamous cell carcinoma	miR-149-5p	147
105	Ovarian cancer	miR-149-5p	147
45	Non-small cell lung cancer	miR-149-5p	147
18	Gastric cancer	miR-149-5p	147
16	Triple negative breast cancer	miR-149-5p	147
105	Ovarian cancer	miR-149-5p	147
232	Basal cell carcinoma	miR-1231	148
5	Osteoarthritis	miR-127-5p	149
5	Osteoarthritis	miR-127-5p	149
37	Esophageal squamous cell carcinoma	miR-127-5p	149
8	Hepatocellular carcinoma	miR-127-5p	149
18	Gastric cancer	miR-515-5p	150
12	Breast cancer	miR-515-5p	150
17	Bladder cancer	miR-515-5p	150
18	Gastric cancer	miR-515-5p	150
53	Prostate cancer	miR-515-5p	150
18	Gastric cancer	miR-515-5p	150
45	Non-small cell lung cancer	miR-515-5p	150
194	Chronic obstructive pulmonary disease	miR-515-5p	150
18	Gastric cancer	miR-515-5p	150
30	Glioma	miR-515-5p	150
90	Salivary adenoid cystic carcinoma	miR-338-3p	151
91	Colon cancer	miR-338-3p	151
8	Hepatocellular carcinoma	miR-338-3p	151
8	Hepatocellular carcinoma	miR-338-3p	151
1	Cervical cancer	miR-338-3p	151
30	Glioma	miR-338-3p	151
45	Non-small cell lung cancer	miR-338-3p	151
159	Pneumonia	miR-338-3p	151
24	Lung adenocarcinoma	miR-338-3p	151
8	Hepatocellular carcinoma	miR-338-3p	151
52	Nasopharyngeal carcinoma	miR-338-3p	151
91	Colon cancer	miR-338-3p	151
14	Osteosarcoma	miR-338-3p	151
86	Multiple myeloma	miR-338-3p	151
80	Diabetes mellitus	miR-338-3p	151
53	Prostate cancer	miR-338-3p	151
217	Nasopharyngeal cancer	miR-338-3p	151
172	Neuroblastoma	miR-338-3p	151
91	Colon cancer	miR-338-3p	151
12	Breast cancer	miR-200c-3p	152
12	Breast cancer	miR-200c-3p	152
43	Thyroid cancer	miR-361-3p	153
1	Cervical cancer	miR-361-3p	153
43	Thyroid cancer	miR-361-3p	153
118	Retinoblastoma	miR-361-3p	153
118	Retinoblastoma	miR-361-3p	153
1	Cervical cancer	miR-361-3p	153
118	Retinoblastoma	miR-361-3p	153
56	Pancreatic cancer	miR-361-3p	153
37	Esophageal squamous cell carcinoma	miR-3680-3p	154
12	Breast cancer	miR-4443	155
1	Cervical cancer	miR-8075	156
8	Hepatocellular carcinoma	miR449a	157
3	Cardiovascular disease	miR-133a-3p	158
7	Atherosclerosis	miR-133a-3p	158
71	Acute myeloid leukemia	miR-20a-5p	159
7	Atherosclerosis	miR-20a-5p	159
8	Hepatocellular carcinoma	miR-548p	160
12	Breast cancer	miR-548p	160
55	Glioblastoma	miR-197	161
107	Endometrial carcinoma	miR-197	161
55	Glioblastoma	miR-197	161
14	Osteosarcoma	miR-1238	162
53	Prostate cancer	miR-1238	162
14	Osteosarcoma	miR-203	163
71	Acute myeloid leukemia	miR-203	163
45	Non-small cell lung cancer	miR-203	163
8	Hepatocellular carcinoma	miR-203	163
71	Acute myeloid leukemia	miR-203	163
56	Pancreatic cancer	miR-335-5p	164
8	Hepatocellular carcinoma	miR-335-5p	164
12	Breast cancer	miR-335-5p	164
45	Non-small cell lung cancer	miR-335-5p	164
8	Hepatocellular carcinoma	miR-484	165
53	Prostate cancer	miR-193a-5p	166
134	Acute pancreatitis	miR-193a-5p	166
15	Colorectal cancer	miR-193a-5p	166
194	Chronic obstructive pulmonary disease	miR-193a-5p	166
12	Breast cancer	miR-3942	167
12	Breast cancer	miR-7-5p	168
52	Nasopharyngeal carcinoma	miR-7-5p	168
18	Gastric cancer	miR-7-5p	168
51	Pulmonary hypertension	miR-7-5p	168
8	Hepatocellular carcinoma	miR-7-5p	168
4	Pancreatic ductal adenocarcinoma	miR-7-5p	168
2	Lung cancer	miR-7-5p	168
92	Epilepsy	miR-106b-5p	169
94	Temporal lobe epilepsy	miR-106b-5p	169
30	Glioma	miR-181a	170
159	Pneumonia	miR-181a	170
12	Breast cancer	miR-618	171
18	Gastric cancer	miR-618	171
18	Gastric cancer	miR-182-5p	172
17	Bladder cancer	miR-182-5p	172
12	Breast cancer	miR-182-5p	172
18	Gastric cancer	miR-182-5p	172
45	Non-small cell lung cancer	miR-182-5p	172
73	Intervertebral disc degeneration	miR-182-5p	172
201	Intervertebral disk degeneration	miR-182-5p	172
20	Oral squamous cell carcinoma	miR-182-5p	172
105	Ovarian cancer	miR-182-5p	172
30	Glioma	miR-182-5p	172
63	Preeclampsia	miR-182-5p	172
24	Lung adenocarcinoma	miR-6783-3p	173
17	Bladder cancer	miR-1178-3p	174
17	Bladder cancer	miR-1178-3p	174
17	Bladder cancer	miR-1178-3p	174
17	Bladder cancer	miR-1178-3p	174
18	Gastric cancer	miR-548g	176
12	Breast cancer	miR-1260b	177
18	Gastric cancer	miR-186-5p	178
53	Prostate cancer	miR-186-5p	178
126	Esophageal cancer	miR-186-5p	178
15	Colorectal cancer	miR-31	179
8	Hepatocellular carcinoma	miR-31	179
20	Oral squamous cell carcinoma	miR-31	179
20	Oral squamous cell carcinoma	miR-31	179
53	Prostate cancer	miR-5008	180
53	Prostate cancer	miR-6884	181
53	Prostate cancer	miR-6884	181
164	Skin melanoma	miR-625	183
8	Hepatocellular carcinoma	miR-582-3p	184
18	Gastric cancer	miR-582-3p	184
228	Cervical adenocarcinoma	miR-582-3p	184
45	Non-small cell lung cancer	miR-136-5p	185
84	Laryngeal squamous cell carcinoma	miR-136-5p	185
64	Lung squamous cell carcinoma	miR-136-5p	185
8	Hepatocellular carcinoma	miR-136-5p	185
18	Gastric cancer	miR-136-5p	185
158	Renal cell carcinoma	miR-136-5p	185
45	Non-small cell lung cancer	miR-136-5p	185
30	Glioma	hsa-miR-7-5p	186
8	Hepatocellular carcinoma	miR-572	187
41	Bladder urothelial carcinoma	miR-30c	188
29	Papillary thyroid carcinoma	miR-30c	188
29	Papillary thyroid carcinoma	miR-30c	188
101	Idiopathic pulmonary fibrosis	miR-324-5p	189
107	Endometrial carcinoma	miR-324-5p	189
101	Idiopathic pulmonary fibrosis	hsa_miR-630	190
8	Hepatocellular carcinoma	miR-200a	191
70	Melanoma	miR-429	192
12	Breast cancer	miR-125a-5p	193
12	Breast cancer	miR-125a-5p	193
15	Colorectal cancer	miR-532-3p	194
18	Gastric cancer	miR-532-3p	194
20	Oral squamous cell carcinoma	miR-532-3p	194
65	Systemic lupus erythematosus	miR-125a-3p	195
129	Hashimoto's thyroiditis	miR-125a-3p	195
30	Glioma	miR-125a-3p	195
105	Ovarian cancer	miR-370	196
79	Gallbladder cancer	miR-370	196
14	Osteosarcoma	miR-370	196
14	Osteosarcoma	miR-370	196
91	Colon cancer	hsa-miR-21-5p	197
45	Non-small cell lung cancer	miR-144	198
63	Preeclampsia	miR-144	198
8	Hepatocellular carcinoma	miR-144	198
158	Renal cell carcinoma	miR-144	198
18	Gastric cancer	miR-144	198
15	Colorectal cancer	miR-144	198
77	Breast carcinoma	miR-509	199
49	Hepatoblastoma	miR-503-5p	200
18	Gastric cancer	miR-503-5p	200
20	Oral squamous cell carcinoma	miR-503-5p	200
1	Cervical cancer	miR-503-5p	200
14	Osteosarcoma	miR-503-5p	200
55	Glioblastoma	miR-518a-5p	201
30	Glioma	miR-518a-5p	201
55	Glioblastoma	miR-518a-5p	201
105	Ovarian cancer	miR-518a-5p	201
45	Non-small cell lung cancer	miR-1179	202
29	Papillary thyroid carcinoma	miR-1179	202
29	Papillary thyroid carcinoma	miR-1179	202
1	Cervical cancer	miR-1179	202
14	Osteosarcoma	miR-593-3p	203
15	Colorectal cancer	miR-199b-5p	204
29	Papillary thyroid carcinoma	miR-144-3p	205
45	Non-small cell lung cancer	miR-125b	206
155	Acute myocardial infarction	miR-125b	206
188	Encephalitis	miR-125b	206
24	Lung adenocarcinoma	miR-135a-5p	207
151	Neuropathic pain	miR-135a-5p	207
195	Cardiotoxicity	miR-135a-5p	207
7	Atherosclerosis	miR-135a-5p	207
24	Lung adenocarcinoma	miR-326	208
45	Non-small cell lung cancer	miR-326	208
12	Breast cancer	miR-326	208
1	Cervical cancer	miR-326	208
30	Glioma	miR-326	208
30	Glioma	miR-326	208
8	Hepatocellular carcinoma	miR-326	208
12	Breast cancer	miR-326	208
12	Breast cancer	miR-326	208
40	Chronic myeloid leukemia	miR-326	208
8	Hepatocellular carcinoma	miR-326	208
160	Rectal cancer	miR-326	208
45	Non-small cell lung cancer	miR-326	208
113	Asthma	miR-326	208
2	Lung cancer	miR-326	208
12	Breast cancer	miR-326	208
230	Medulloblastoma	miR-326	208
8	Hepatocellular carcinoma	miR-326	208
45	Non-small cell lung cancer	miR-1183	209
30	Glioma	miR-1183	209
32	Hirschsprung disease	miR-488-3p	210
45	Non-small cell lung cancer	miR-488-3p	210
50	Head and neck squamous cell carcinoma	miR-488-3p	210
45	Non-small cell lung cancer	miR-488-3p	210
30	Glioma	miR-1236-3p	211
105	Ovarian cancer	miR-1236-3p	211
15	Colorectal cancer	miR-1236-3p	211
115	Cutaneous squamous cell carcinoma	miR-1236-3p	211
1	Cervical cancer	miR-1236-3p	211
18	Gastric cancer	miR-367-5p	212
17	Bladder cancer	miR-1247-3p	213
18	Gastric cancer	miR-214-5p	214
29	Papillary thyroid carcinoma	miR-885-5p	215
18	Gastric cancer	miR-6506-5p	216
18	Gastric cancer	miR-6506-5p	216
7	Atherosclerosis	miR‑107	217
45	Non-small cell lung cancer	miR-520f	218
8	Hepatocellular carcinoma	miR-140-5p	219
12	Breast cancer	miR-140-5p	219
8	Hepatocellular carcinoma	miR-1258	220
72	Diabetic nephropathy	miR-205	221
95	Renal carcinoma	miR-205	221
108	Cleft palate	mmu-miR-881-3p	222
109	Anorectal malformation	miR-342-5p	223
14	Osteosarcoma	miR-1200	224
18	Gastric cancer	miR-1200	224
18	Gastric cancer	miR-1200	224
110	Heart failure	miR-133a	225
15	Colorectal cancer	miR-582	226
62	Essential hypertension	miR-10a-5p	227
37	Esophageal squamous cell carcinoma	miR-10a-5p	227
8	Hepatocellular carcinoma	miR-3171	228
14	Osteosarcoma	miR-19a	229
55	Glioblastoma	miR-19a	229
17	Bladder cancer	miR-1224-5p	230
12	Breast cancer	miR-1236	231
30	Glioma	miR-1236	231
70	Melanoma	miR-1236	231
17	Bladder cancer	miR-1236	231
30	Glioma	miR-1294	232
126	Esophageal cancer	miR-1294	232
30	Glioma	miR-1294	232
8	Hepatocellular carcinoma	miR-1294	232
45	Non-small cell lung cancer	miR-133a-5p	233
52	Nasopharyngeal carcinoma	miR-133a-5p	233
52	Nasopharyngeal carcinoma	microRNA-150-5p	234
17	Bladder cancer	miR-181a-5p	235
92	Epilepsy	miR-181a-5p	235
84	Laryngeal squamous cell carcinoma	miR-302b-3p	236
18	Gastric cancer	miR-302b-3p	236
30	Glioma	miR-625-5p	237
142	Endometrial cancer	miR-625-5p	237
12	Breast cancer	miR-625-5p	237
45	Non-small cell lung cancer	miR-96-5p	238
207	Myocardial injury	miR-96-5p	238
20	Oral squamous cell carcinoma	miR-96-5p	238
8	Hepatocellular carcinoma	miR-191	239
17	Bladder cancer	miR-191	239
58	Chronic hepatitis B	miR-17-5p	241
133	Allergic rhinitis	miR-17-5p	241
53	Prostate cancer	miR-17-5p	241
53	Prostate cancer	miR-17-5p	241
126	Esophageal cancer	miR-17-5p	241
113	Asthma	has-let-7a-5p	242
8	Hepatocellular carcinoma	miR-182	243
12	Breast cancer	miR-182	243
18	Gastric cancer	miR-182	243
20	Oral squamous cell carcinoma	miR-182	243
35	Bladder carcinoma	hsa-miR-132-3p	244
12	Breast cancer	miR-653	245
17	Bladder cancer	miR-653	245
114	Cardiac fibrosis	miR-29b-3p	246
45	Non-small cell lung cancer	miR-1304-5p	247
14	Osteosarcoma	miR-1304-5p	247
5	Osteoarthritis	miR-1271-5p	248
107	Endometrial carcinoma	miR-1271-5p	248
53	Prostate cancer	miR-1271-5p	248
118	Retinoblastoma	miR-183	249
18	Gastric cancer	miR-183	249
53	Prostate cancer	miR-183	249
53	Prostate cancer	miR-183	249
15	Colorectal cancer	miR-183	249
17	Bladder cancer	miR-205-5p	250
14	Osteosarcoma	miR-205-5p	250
77	Breast Carcinoma	miR-205-5p	250
1	Cervical cancer	miR‑218	251
24	Lung adenocarcinoma	hsa-miR-622	252
37	Esophageal squamous cell carcinoma	miR-670-5p	253
45	Non-small cell lung cancer	miR-670-5p	253
63	Preeclampsia	miR-100-5p	254
17	Bladder cancer	miR-1270	256
2	Lung cancer	miR-1270	256
24	Lung adenocarcinoma	miR-1270	256
8	Hepatocellular carcinoma	miR-1270	256
105	Ovarian cancer	miR-1270	256
8	Hepatocellular carcinoma	miR-1270	256
1	Cervical cancer	miR-1270	256
12	Breast cancer	microRNA-485-3p	257
120	Laryngeal cancer	miR-194-5p	258
30	Glioma	miR-194-5p	258
100	Psoriasis	miR-194-5p	258
233	Kidney injury	miR-194-5p	258
18	Gastric cancer	miR-3064–5p	259
53	Prostate cancer	miRNA-338-3p	260
30	Glioma	miR-4493	261
17	Bladder cancer	miR-626	262
8	Hepatocellular carcinoma	miR-626	262
2	Lung cancer	miR-626	262
8	Hepatocellular carcinoma	miRNA-545	263
45	Non-small cell lung cancer	miR-195	264
84	Laryngeal squamous cell carcinoma	miR-195	264
18	Gastric cancer	miR-195	264
1	Cervical cancer	miR-433	265
114	Cardiac fibrosis	miR-433	265
30	Glioma	miR-433	265
16	Triple negative breast cancer	miR-141-5p	266
125	Periodontitis	miR-584	267
24	Lung adenocarcinoma	miR-567	268
158	Renal cell carcinoma	miR-567	268
17	Bladder cancer	miR-197-3p	270
18	Gastric cancer	miR-197-3p	270
16	Triple negative breast cancer	miR-197-3p	270
12	Breast cancer	miR-197-3p	270
1	Cervical cancer	miR-197-3p	270
18	Gastric cancer	miR-502-5p	271
15	Colorectal cancer	miR-502-5p	271
55	Glioblastoma	miR-502-5p	271
158	Renal cell carcinoma	miR-502-5p	271
17	Bladder cancer	miR-502-5p	271
105	Ovarian cancer	miR-637	272
116	Cholangiocarcinoma	miR-637	272
18	Gastric cancer	miR-637	272
16	Triple negative breast cancer	miR-637	272
29	Papillary thyroid carcinoma	miR-637	272
8	Hepatocellular carcinoma	miR-637	272
30	Glioma	miR-637	272
95	Renal carcinoma	miR-637	272
62	Essential hypertension	miR-637	272
18	Gastric cancer	miR-637	272
8	Hepatocellular carcinoma	miR-3918	273
105	Ovarian cancer	miR-942	274
178	Pulmonary arterial hypertension	miR-942	274
4	Pancreatic ductal adenocarcinoma	miR-942	274
12	Breast cancer	miR-942	274
25	Myocardial infarction	miR-15b	275
30	Glioma	miR-224-5p	276
18	Gastric cancer	miR-224-5p	276
20	Oral squamous cell carcinoma	miR-378a	277
20	Oral squamous cell carcinoma	miR-378a	277
45	Non-small cell lung cancer	miR-600	278
128	Osteoporosis	miR-98	279
37	Esophageal squamous cell carcinoma	miR-100	280
158	Renal cell carcinoma	miR-100	280
95	Renal carcinoma	miR-100	280
8	Hepatocellular carcinoma	hsa-miR-214-3p	282
8	Hepatocellular carcinoma	hsa-miR-139-5p	283
8	Hepatocellular carcinoma	hsa-miR-93-5p	284
14	Osteosarcoma	miR-1244	286
14	Osteosarcoma	miR-1244	286
131	Acute Stanford type A aortic dissection	miR-1273g-3p	287
126	Esophageal cancer	miR-5095	289
53	Prostate cancer	miR-1285-5p	290
105	Ovarian cancer	miR-135b-5p	291
15	Colorectal cancer	hsa-mir-324-5p	292
133	Allergic rhinitis	miR-495	293
5	Osteoarthritis	miR-495	293
8	Hepatocellular carcinoma	miR-382	294
14	Osteosarcoma	miR-382	294
45	Non-small cell lung cancer	miR‑1183	295
45	Non-small cell lung cancer	miR-614	296
134	Acute pancreatitis	miR-21-3p	297
45	Non-small cell lung cancer	miR-33a-5p	298
45	Non-small cell lung cancer	miR-33a-5p	298
18	Gastric cancer	miR-33a-5p	298
128	Osteoporosis	miR-33a-5p	298
166	Tongue squamous cell carcinoma	miR-33a-5p	298
135	Abdominal aortic aneurysm	miR-28-5p	299
2	Lung cancer	miR-320a	300
1	Cervical cancer	miR-320a	300
18	Gastric cancer	miR-3657	301
52	Nasopharyngeal carcinoma	hsa-miR-335-3p	302
1	Cervical cancer	miR-337-3p	303
1	Cervical cancer	miR-337-3p	303
5	Osteoarthritis	miR-337-3p	303
30	Glioma	miR-337-3p	303
8	Hepatocellular carcinoma	miR-526b	304
18	Gastric cancer	miR-526b	304
14	Osteosarcoma	miR-526b	304
137	Inflammatory response	miR-6873-3p	305
138	Epithelial ovarian cancer	miR-199a-5p	306
204	Type 1 diabetes mellitus	miR-199a-5p	306
43	Thyroid cancer	miR-940	307
43	Thyroid cancer	miR-940	307
45	Non-small cell lung cancer	miR-940	307
45	Non-small cell lung cancer	Mir-940	307
56	Pancreatic cancer	miR-330-5p	308
17	Bladder cancer	miR-330-5p	308
71	Acute myeloid leukemia	miR-330-5p	308
15	Colorectal cancer	miR-330-5p	308
105	Ovarian cancer	miR-330-5p	308
221	Doxorubicin-Induced cardiotoxicity	miR-330-5p	308
5	Osteoarthritis	miR-641	309
14	Osteosarcoma	miR-641	309
116	Cholangiocarcinoma	miR-641	309
18	Gastric cancer	miR-223-3p	310
147	Liver fibrosis	miR-223-3p	310
63	Preeclampsia	miR-223-3p	310
239	T cell acute lymphoblastic leukemia	miR-223-3p	310
140	Radiation-induced liver disease	miR-146a-5p	311
140	Radiation-induced liver disease	miR-146a-5p	311
30	Glioma	miR-499a-5p	312
12	Breast cancer	miR-487a	313
67	Infantile hemangioma	miR-382-5p	314
146	Age-related macular degeneration	miR-382-5p	314
14	Osteosarcoma	miR-382-5p	314
15	Colorectal cancer	miR-382-5p	314
15	Colorectal cancer	miR-382-5p	314
18	Gastric cancer	miR-326-3p	315
8	Hepatocellular carcinoma	miR-188-5p	316
128	Osteoporosis	miR-1305	317
37	Esophageal squamous cell carcinoma	miR-1305	317
229	Hepatitis B	miR-1305	317
17	Bladder cancer	miR-570-3p	318
105	Ovarian cancer	miR-570-3p	318
71	Acute myeloid leukemia	miR-570-3p	318
12	Breast cancer	miR-187	319
17	Bladder cancer	miR-511	320
29	Papillary thyroid carcinoma	miR-1178	321
29	Papillary thyroid carcinoma	miR-1178	321
29	Papillary thyroid carcinoma	miR-1178	321
7	Atherosclerosis	miR-26a-5p	322
14	Osteosarcoma	miR-26a-5p	322
91	Colon cancer	miRNA-510-5p	323
8	Hepatocellular carcinoma	miR-766-3p	324
8	Hepatocellular carcinoma	miR-766-3p	324
123	Liver cancer	miR-665	325
24	Lung adenocarcinoma	miR-665	325
8	Hepatocellular carcinoma	miR-665	325
166	Tongue squamous cell carcinoma	miR-665	325
66	Gastric carcinoma	miR-665	325
105	Ovarian cancer	miR-665	325
24	Lung adenocarcinoma	miR-665	325
15	Colorectal cancer	miR-1207-5p	326
1	Cervical cancer	miR-361-5p	327
30	Glioma	miR-361-5p	327
12	Breast cancer	miR-361-5p	327
135	Abdominal aortic aneurysm	miR-181b	328
14	Osteosarcoma	miR-181b	328
135	Abdominal aortic aneurysm	miR-15a	329
8	Hepatocellular carcinoma	miR-1322	330
20	Oral squamous cell carcinoma	miR-23a-3p	331
20	Oral squamous cell carcinoma	miR-23a-3p	331
18	Gastric cancer	miR-942-5p	332
1	Cervical cancer	miR-942-5p	332
15	Colorectal cancer	miR-942-5p	332
105	Ovarian cancer	miR-942-5p	332
15	Colorectal cancer	miR-942-5p	332
24	Lung adenocarcinoma	miR-942-5p	332
105	Ovarian cancer	miR-760	333
15	Colorectal cancer	miR-760	333
30	Glioma	miR-760	333
15	Colorectal cancer	miR-760	333
214	Polycystic ovary syndrome	miR-760	333
18	Gastric cancer	miR-497-5p	334
18	Gastric cancer	miR-497-5p	334
18	Gastric cancer	miR-497-5p	334
37	Esophageal squamous cell carcinoma	miR-497-5p	334
45	Non-small cell lung cancer	miR-188-3p	335
20	Oral squamous cell carcinoma	miR-188-3p	335
15	Colorectal cancer	hsa-miR-486-5p	336
15	Colorectal cancer	miR-377	337
17	Bladder cancer	miR-377	337
4	Pancreatic ductal adenocarcinoma	miR-377	337
8	Hepatocellular carcinoma	miR-377	337
8	Hepatocellular carcinoma	miR-3666	338
15	Colorectal cancer	miR-340	339
18	Gastric cancer	miR-4319	340
135	Abdominal aortic aneurysm	miR-342-3p	341
8	Hepatocellular carcinoma	miR-342-3p	341
148	Vein graft	miR-351-5p	342
52	Nasopharyngeal carcinoma	miR‑320b	343
152	Myocardial ischemia	miR-297	344
41	Bladder urothelial carcinoma	miR-762	345
63	Preeclampsia	miR-762	345
153	Craniocerebral trauma	miR-455	346
24	Lung adenocarcinoma	miR-3186-3p	347
15	Colorectal cancer	miR-512-5p	348
126	Esophageal cancer	miR-384	349
63	Preeclampsia	miR-384	349
37	Esophageal squamous cell carcinoma	miR-384	349
45	Non-small cell lung cancer	miR-384	349
45	Non-small cell lung cancer	miR-384	349
17	Bladder cancer	microRNA-589-5p	350
12	Breast cancer	miR-328-3p	351
17	Bladder cancer	miR-328-3p	351
154	Corneal neovascularization	miR-184	352
105	Ovarian cancer	miR-184	352
18	Gastric cancer	miR-449c-5p	353
8	Hepatocellular carcinoma	miR-449c-5p	353
45	Non-small cell lung cancer	miR-556-3p	354
18	Gastric cancer	miR-654-3p	355
72	Diabetic nephropathy	miR-654-3p	355
1	Cervical cancer	miR‑432	356
1	Cervical cancer	miR‑432	356
12	Breast cancer	miR-130a-5p	357
8	Hepatocellular carcinoma	miR-130a-5p	357
45	Non-small cell lung cancer	miR-219a-5p	358
14	Osteosarcoma	miR-219a-5p	358
24	Lung adenocarcinoma	miR-219a-5p	358
45	Non-small cell lung cancer	miR-142-5p	359
17	Bladder cancer	miR-142-5p	359
18	Gastric cancer	miR-142-5p	359
20	Oral squamous cell carcinoma	miR-142-5p	359
5	Osteoarthritis	miR-142-5p	359
105	Ovarian cancer	miR-513b-5p	360
14	Osteosarcoma	miR-578	361
8	Hepatocellular carcinoma	miR-578	361
12	Breast cancer	miR-578	361
157	Keloid	miR-21–5p	362
39	Acute kidney injury	miR-21–5p	362
37	Esophageal squamous cell carcinoma	miR-1323	363
1	Cervical cancer	miR-1287-5p	364
58	Chronic hepatitis B	miR-1287-5p	364
3	Cardiovascular disease	let-7a-5p	365
12	Breast cancer	let-7a-5p	365
8	Hepatocellular carcinoma	miR-670-3p	366
160	Rectal cancer	miR-19b-3p	367
45	Non-small cell lung cancer	miR-19b-3p	367
37	Esophageal squamous cell carcinoma	miR-490-3p	368
45	Non-small cell lung cancer	miR-490-3p	368
18	Gastric cancer	miR-490-3p	368
161	Hyperglycemia	miR-192-5p	369
71	Acute myeloid leukemia	miR-192-5p	369
30	Glioma	miR-1229-3p	370
41	Bladder urothelial carcinoma	miR-16	371
162	Inflammation	miR-3607-5p	372
53	Prostate cancer	miR-29a-3p	373
53	Prostate cancer	miR-29a-3p	373
46	Diabetic retinopathy	miR-29a-3p	373
12	Breast cancer	miR-29a-3p	373
105	Ovarian cancer	miR-29a-3p	373
8	Hepatocellular carcinoma	miR-29a-3p	373
45	Non-small cell lung cancer	miR-302e	374
105	Ovarian cancer	miR-302e	374
15	Colorectal cancer	miR-613	375
15	Colorectal cancer	miR-613	375
30	Glioma	miR-520b	376
55	Glioblastoma	miR-628-5p	377
30	Glioma	miR-628-5p	377
43	Thyroid cancer	miR-1304	378
30	Glioma	miR-1304	378
17	Bladder cancer	miR-1304	378
43	Thyroid cancer	miR-1304	378
165	Dengue fever	miR-4683	379
165	Dengue fever	miR-133b	380
22	Ischemic stroke	miR-133b	380
15	Colorectal cancer	miR-133b	380
114	Cardiac fibrosis	miR-27b-3p	381
53	Prostate cancer	miRNA-646	382
166	Tongue squamous cell carcinoma	miR-431-5p	383
70	Melanoma	miR-431-5p	383
227	Chondrocyte apoptosis	miR-431-5p	383
189	Postmenopausal osteoporosis	miR-431-5p	383
123	Liver cancer	microRNA-490-3p	384
167	Alcoholic liver disease	miR-19-5b	385
17	Bladder cancer	miR-636	386
86	Multiple myeloma	miR-636	386
24	Lung adenocarcinoma	hsa-miR-566	387
45	Non-small cell lung cancer	miR-381-3p	388
20	Oral squamous cell carcinoma	miR-381-3p	388
18	Gastric cancer	miR-877-3p	389
20	Oral squamous cell carcinoma	miR-877-3p	389
8	Hepatocellular carcinoma	miR-640	390
53	Prostate cancer	miR-145-3p	391
14	Osteosarcoma	hsa-miRNA-599	392
27	Hypertension	miR-155-5p	393
22	Ischemic stroke	miR-155-5p	393
18	Gastric cancer	miR-155-5p	393
12	Breast cancer	miR-155-5p	393
8	Hepatocellular carcinoma	miR-155-5p	393
8	Hepatocellular carcinoma	miR-155-5p	393
8	Hepatocellular carcinoma	miRNA-328-5p	394
18	Gastric cancer	miRNA-145-5p	395
18	Gastric cancer	microRNA-545	396
71	Acute myeloid leukemia	miR-142	397
16	Triple negative breast cancer	miR-142	397
168	Parkinson's disease	miR-134-5p	398
168	Parkinson's disease	miR-134-5p	398
30	Glioma	miR-134-5p	398
8	Hepatocellular carcinoma	miR-486-5p	399
56	Pancreatic cancer	miR-486-5p	399
17	Bladder cancer	miR-1184	400
17	Bladder cancer	miR-1184	400
155	Acute myocardial infarction	miR-1184	400
17	Bladder cancer	miR-146b-3p	401
14	Osteosarcoma	miR-1265	402
30	Glioma	miR-1265	402
17	Bladder cancer	miR-1265	402
8	Hepatocellular carcinoma	miR-1265	402
170	Inflammatory bowel disease	hsa-miR-19b-1-5p	403
15	Colorectal cancer	miR-1182	404
53	Prostate cancer	miR-1182	404
45	Non-small cell lung cancer	miR-1182	404
45	Non-small cell lung cancer	miR-1182	404
14	Osteosarcoma	miR-1182	404
45	Non-small cell lung cancer	miR-1182	404
103	Esophageal carcinoma	miR-599	405
18	Gastric cancer	miR-599	405
5	Osteoarthritis	miR-599	405
8	Hepatocellular carcinoma	miR-599	405
43	Thyroid cancer	miR-599	405
30	Glioma	miR-599	405
159	Pneumonia	miR-27a	406
12	Breast cancer	miR-660	407
18	Gastric cancer	miR-130a-3p	408
74	Coronary artery disease	miR-130a-3p	408
74	Coronary artery disease	miR-130a-3p	408
74	Coronary artery disease	miR-130a-3p	408
74	Coronary artery disease	miR-130a-3p	408
74	Coronary artery disease	miR-130a-3p	408
74	Coronary artery disease	miR-130a-3p	408
74	Coronary artery disease	miR-130a-3p	408
74	Coronary artery disease	miR-130a-3p	408
74	Coronary artery disease	miR-130a-3p	408
158	Renal cell carcinoma	miR-130a-3p	408
17	Bladder cancer	miR-130a-3p	408
17	Bladder cancer	miR-491-5p	409
14	Osteosarcoma	miR-892b	410
8	Hepatocellular carcinoma	miR-214-3p	412
179	Diabetic cardiomyopathy	miR-214-3p	412
7	Atherosclerosis	miR-214-3p	412
7	Atherosclerosis	miR-214-3p	412
29	Papillary thyroid carcinoma	miR-1138	413
173	Bedsore	miR-15	414
158	Renal cell carcinoma	miR-505	415
45	Non-small cell lung cancer	miR-185-3p	416
180	Cardiac hypertrophy	miR-185-3p	416
37	Esophageal squamous cell carcinoma	miR-23a	417
126	Esophageal cancer	miR-206	418
7	Atherosclerosis	miR-206	418
53	Prostate cancer	miR-206	418
72	Diabetic nephropathy	miR-24-3p	419
151	Neuropathic pain	miR-24-3p	419
26	Clear cell renal cell carcinoma	miR-296-3p	420
5	Osteoarthritis	miR-296-3p	420
29	Papillary thyroid carcinoma	miR-296-3p	420
30	Glioma	miR-296-3p	420
14	Osteosarcoma	miR-19b	421
14	Osteosarcoma	miR-424	422
15	Colorectal cancer	miR-424	422
95	Renal carcinoma	miR-99a	424
103	Esophageal carcinoma	miR-4663	425
46	Diabetic retinopathy	miR-20b-5p	426
175	Diffuse large B-cell lymphoma	miR-888	427
158	Renal cell carcinoma	miR-27a-3p	428
17	Bladder cancer	miR-27a-3p	428
208	Hypoxia-induced cardiomyocyte injuries	miR-27a-3p	428
243	Cerebral infarction	miR-27a-3p	428
177	Leukemia	miR-128-3p	429
185	Diabetic foot ulcer	miR-128-3p	429
15	Colorectal cancer	miR-139-3p	430
15	Colorectal cancer	miR-139-3p	430
30	Glioma	miR-139-3p	430
1	Cervical cancer	miR-139-3p	430
12	Breast cancer	miR-139-3p	430
15	Colorectal cancer	miR-10b-5p	431
20	Oral squamous cell carcinoma	miR-526b-5p	432
116	Cholangiocarcinoma	miR-526b-5p	432
8	Hepatocellular carcinoma	miR-526b-5p	432
20	Oral squamous cell carcinoma	miR-526b-5p	432
18	Gastric cancer	hsa_miR-329-5p	433
91	Colon cancer	miR-1273a	434
15	Colorectal cancer	miR-2467-3p	435
45	Non-small cell lung cancer	miR-2467-3p	435
17	Bladder cancer	miR‑1231	436
105	Ovarian cancer	microRNA-144	437
56	Pancreatic cancer	miR-137-3p	438
15	Colorectal cancer	miR-203a-3p.1	439
55	Glioblastoma	miR-379-5p	440
45	Non-small cell lung cancer	miR-379-5p	440
26	Clear cell renal cell carcinoma	hsa-miR-335	441
12	Breast cancer	microRNA-361-3p	442
118	Retinoblastoma	microRNA-361-3p	442
20	Oral squamous cell carcinoma	miR‑125b	443
20	Oral squamous cell carcinoma	miR‑125b	443
158	Renal cell carcinoma	miR-411	444
26	Clear cell renal cell carcinoma	miR-411	444
55	Glioblastoma	miR-92	445
18	Gastric cancer	miR-1306-3p	446
15	Colorectal cancer	miR-6778-5p	447
8	Hepatocellular carcinoma	miR-362-3p	448
15	Colorectal cancer	miR-585	449
45	Non-small cell lung cancer	miR-101-3p	450
55	Glioblastoma	miR-101-3p	450
45	Non-small cell lung cancer	miR-101-3p	450
84	Laryngeal squamous cell carcinoma	miR-486-3p	452
73	Intervertebral disc degeneration	miR-486-3p	452
17	Bladder cancer	miR-486-3p	452
2	Lung cancer	miR-486-3p	452
84	Laryngeal squamous cell carcinoma	miR-486-3p	452
85	Alzheimer's disease	miR-103	453
8	Hepatocellular carcinoma	miR-103	453
15	Colorectal cancer	miR-3187-3p	454
18	Gastric cancer	miR-1256	455
8	Hepatocellular carcinoma	miR-377-3p	456
8	Hepatocellular carcinoma	miR-377-3p	456
158	Renal cell carcinoma	miR-377-3P	456
45	Non-small cell lung cancer	miR-377-3p	456
2	Lung cancer	miR-377-3p	456
2	Lung cancer	miR-378	457
189	Postmenopausal osteoporosis	miR-378	457
15	Colorectal cancer	miR-103a-2-5p	458
52	Nasopharyngeal carcinoma	miR-577	459
45	Non-small cell lung cancer	miR-577	459
8	Hepatocellular carcinoma	miR-577	459
8	Hepatocellular carcinoma	miR-577	459
64	Lung squamous cell carcinoma	miR-873-3p	460
12	Breast cancer	miR-873-3p	460
29	Papillary thyroid carcinoma	miR-218-5p	461
14	Osteosarcoma	miR-218-5p	461
8	Hepatocellular carcinoma	miR-218-5p	461
14	Osteosarcoma	miR-218-5p	461
182	Osteogenesis	miR‑145‑5p	462
22	Ischemic stroke	miR-335-3p	463
12	Breast cancer	miR-553	464
15	Colorectal cancer	miR-597-5p	466
20	Oral squamous cell carcinoma	hsa-miR-933	467
8	Hepatocellular carcinoma	microRNA-218-5p	468
18	Gastric cancer	miR-335	469
1	Cervical cancer	miR-335	469
29	Papillary thyroid carcinoma	miR-335	469
1	Cervical cancer	miR-6893	470
15	Colorectal cancer	miR-338-5p	471
8	Hepatocellular carcinoma	miR-605	472
12	Breast cancer	miR-605	472
66	Gastric carcinoma	miR-20a	473
14	Osteosarcoma	hsa-miR-711	474
12	Breast cancer	miR-1233-3p	475
43	Thyroid cancer	miR-1233-3p	475
43	Thyroid cancer	miR-1233-3p	475
162	Inflammation	miR-498–5p	476
51	Pulmonary hypertension	miR-374c	477
183	Thyroid carcinoma	miR-127	478
105	Ovarian cancer	miR-127	478
26	Clear cell renal cell carcinoma	miR-340-5p	480
66	Gastric carcinoma	miR-3200-5p	481
30	Glioma	miR-132	482
30	Glioma	miR-890	483
18	Gastric cancer	miR-376c-3p	484
105	Ovarian cancer	miR-376c-3p	484
30	Glioma	miR-329-3p	485
45	Non-small cell lung cancer	miR-545-3p	486
12	Breast cancer	miR-659	487
70	Melanoma	miR-143-3p	488
45	Non-small cell lung cancer	miR-143-3p	488
8	Hepatocellular carcinoma	miR-143-3p	488
66	Gastric carcinoma	miR-143-3p	488
2	Lung cancer	miR-516b-5p	489
37	Esophageal squamous cell carcinoma	miR-516b-5p	489
18	Gastric cancer	miR-140-3p	490
46	Diabetic retinopathy	miR-140-3p	490
6	Rheumatoid arthritis	miR-140-3p	490
37	Esophageal squamous cell carcinoma	miR-140-3p	490
124	Endometriosis	miR-140-3p	490
24	Lung adenocarcinoma	miR-140-3p	490
138	Epithelial ovarian cancer	miR-542-3p	491
155	Acute myocardial infarction	miR-500b-5p	492
14	Osteosarcoma	miR-766	493
39	Acute kidney injury	miR-21-5p	494
45	Non-small cell lung cancer	miR-21-5p	494
241	Steroid-induced osteonecrosis of the femoral head	miR-21-5p	494
91	Colon cancer	miR-518c-5p	495
15	Colorectal cancer	miR-125a	496
158	Renal cell carcinoma	miR-510-5p	497
30	Glioma	miR-510-5p	497
15	Colorectal cancer	miR-4736	498
52	Nasopharyngeal carcinoma	miR-188	499
199	Adrenocortical carcinoma	miR-514a-5p	500
45	Non-small cell lung cancer	miR-580-3	501
107	Endometrial carcinoma	miR-1227	502
14	Osteosarcoma	miR-1227	502
47	Tuberculosis	hsa-miR-409-5p	503
24	Lung adenocarcinoma	miR-1224-3p	504
187	Hepatic fibrosis	miR-18b-3p	505
18	Gastric cancer	miR-4720-3p	506
46	Diabetic retinopathy	miR-1243	507
16	Triple negative breast cancer	miR‑1297	508
126	Esophageal cancer	miR‑370‑3p	509
7	Atherosclerosis	miR‑370‑3p	509
86	Multiple myeloma	miR-1180	510
8	Hepatocellular carcinoma	miR‑23a‑5p	511
52	Nasopharyngeal carcinoma	miR-944	512
15	Colorectal cancer	miR-944	512
189	Postmenopausal osteoporosis	miRNA-93-5p	513
5	Osteoarthritis	miRNA-296-5p	514
24	Lung adenocarcinoma	miR-211-5p	515
105	Ovarian cancer	miR-211-5p	515
43	Thyroid cancer	miR-211-5p	515
190	Temporomandibular joint osteoarthritis	miR-330-3p	516
12	Breast cancer	miR-330-3p	516
53	Prostate cancer	miR-330-3p	516
17	Bladder cancer	miR-330-3p	516
166	Tongue squamous cell carcinoma	miR-330-3p	516
158	Renal cell carcinoma	miR-513a-5p	517
7	Atherosclerosis	miR-513a-5p	517
15	Colorectal cancer	miR-485-5p	518
207	Myocardial injury	miR-485-5p	518
158	Renal cell carcinoma	miR-485-5p	518
126	Esophageal cancer	miR-485-5p	518
15	Colorectal cancer	miR-485-5p	518
193	Angiogenesis	miR-186	519
8	Hepatocellular carcinoma	miR-186	519
7	Atherosclerosis	miR-98-5p	520
7	Atherosclerosis	miR-98-5p	520
7	Atherosclerosis	miR-98-5p	520
7	Atherosclerosis	miR-98-5p	520
118	Retinoblastoma	miR-98-5p	520
120	Laryngeal cancer	miR-873	521
172	Neuroblastoma	miR-873	521
62	Essential hypertension	hsa-miR-637	522
8	Hepatocellular carcinoma	hsa-miR-502-5p	523
17	Bladder cancer	miR-433-3p	524
45	Non-small cell lung cancer	miR-433-3p	524
14	Osteosarcoma	miR-433-3p	524
56	Pancreatic cancer	miR-433-3p	524
22	Ischemic stroke	miR-7670-3p	525
8	Hepatocellular carcinoma	miR-65	526
116	Cholangiocarcinoma	miR-548b-3p	527
116	Cholangiocarcinoma	miR-885-3p	529
116	Cholangiocarcinoma	miR-766-5p	530
45	Non-small cell lung cancer	miR-376a	531
18	Gastric cancer	miR-99a-5p	532
200	Bronchopulmonary dysplasia	miR-663a	533
53	Prostate cancer	hsa-miR-185-3p	534
12	Breast cancer	miR-556-5p	535
15	Colorectal cancer	miR-125-5p	536
45	Non-small cell lung cancer	miR-4491	537
1	Cervical cancer	miR-485-3p	538
12	Breast cancer	miR-485-3p	538
18	Gastric cancer	miR-485-3p	538
15	Colorectal cancer	miR-485-3p	538
158	Renal cell carcinoma	miR‑210‑5p	539
18	Gastric cancer	miR-224	540
45	Non-small cell lung cancer	miR-873-5p	541
242	Haemangiomas	miR-873-5p	541
73	Intervertebral disc degeneration	miR-587	542
203	Liver injury	miR-185-5p	543
72	Diabetic nephropathy	miR-185-5p	543
2	Lung cancer	miR-185-5p	543
73	Intervertebral disc degeneration	miR-185-5p	543
2	Lung cancer	miR-185-5p	543
30	Glioma	miR-185-5p	543
15	Colorectal cancer	miR-18b-5p	544
1	Cervical cancer	miR-101-5p	545
91	Colon cancer	miR‑34a‑5p	546
24	Lung adenocarcinoma	hsa-miR-143-3p	547
158	Renal cell carcinoma	miR-149	548
20	Oral squamous cell carcinoma	miR-149	548
18	Gastric cancer	miR-1292-5p	549
14	Osteosarcoma	miR-192	550
20	Oral squamous cell carcinoma	miR-1225	551
1	Cervical cancer	miR-1286	552
182	Osteogenesis	miR-204-5p	553
12	Breast cancer	miR-204-5p	553
18	Gastric cancer	miR-204-5p	553
225	Aortic valve calcification	miR-204-5p	553
118	Retinoblastoma	miR-204-5p	553
162	Inflammation	miR-181d-5p	554
219	Vascular disease	miR-29a-5p	555
219	Vascular disease	miR-29a-5p	555
30	Glioma	miR-495-3p	556
18	Gastric cancer	miR-199a-3p	557
71	Acute myeloid leukemia	miRNA-1224-5p	558
99	Type 2 diabetes mellitus	miR-7222-3p	559
37	Esophageal squamous cell carcinoma	miRNA-377	560
45	Non-small cell lung cancer	miR-212-3p	561
15	Colorectal cancer	MiR-455-3p	562
1	Cervical cancer	miR-634	563
166	Tongue squamous cell carcinoma	miR-634	563
56	Pancreatic cancer	miR-4459	564
14	Osteosarcoma	miR-409-3p	565
18	Gastric cancer	miR-409-3p	565
1	Cervical cancer	miR-409-3p	565
8	Hepatocellular carcinoma	miR-591	566
86	Multiple myeloma	miR-615-3p	567
118	Retinoblastoma	miR-615-3p	567
6	Rheumatoid arthritis	miR-6089	568
18	Gastric cancer	miR-4270	569
12	Breast cancer	miR-154-5p	570
8	Hepatocellular carcinoma	miR-92a	571
172	Neuroblastoma	miR-16-5p	572
115	Cutaneous squamous cell carcinoma	miR‑597‑3p	573
1	Cervical cancer	miR197-3p	574
14	Osteosarcoma	miR-372-3p	575
141	Cerebral ischemia	miR-372-3p	575
72	Diabetic nephropathy	miR-151-3p	576
86	Multiple myeloma	miR-610	577
15	Colorectal cancer	miR-610	577
8	Hepatocellular carcinoma	miR-610	577
14	Osteosarcoma	miR-210	578
12	Breast cancer	miR-26b	580
110	Heart failure	TGF-β1	581
18	Gastric cancer	miR‑195‑5p	582
16	Triple negative breast cancer	miR-512-3p	583
53	Prostate cancer	miR-501-3p	584
29	Papillary thyroid carcinoma	miR-516a-5p	585
17	Bladder cancer	miR-516a-5p	585
33	Nonalcoholic steatohepatitis	mPTP	586
211	Atrial fibrillation	miR-328	587
211	Atrial fibrillation	miR-328	587
211	Atrial fibrillation	miR-328	587
211	Atrial fibrillation	miR-328	587
211	Atrial fibrillation	miR-328	587
211	Atrial fibrillation	miR-328	587
211	Atrial fibrillation	miR-328	587
12	Breast cancer	miRNA-326	588
105	Ovarian cancer	miR-106a	589
105	Ovarian cancer	miR-106a	589
53	Prostate cancer	miR-193a-3p	591
71	Acute myeloid leukemia	miR-496	592
20	Oral squamous cell carcinoma	miR-933	593
12	Breast cancer	miR-1296	594
8	Hepatocellular carcinoma	miR-338	595
114	Cardiac fibrosis	miR-152-3p	596
18	Gastric cancer	miR-152-3p	596
53	Prostate cancer	miR-152-3p	596
15	Colorectal cancer	miR-455-5p	597
22	Ischemic stroke	miR-455-5p	597
166	Tongue squamous cell carcinoma	miR-455-5p	597
100	Psoriasis	miR-562	598
84	Laryngeal squamous cell carcinoma	miR-493-5p	599
89	Spinal cord injury	miRNA-124	600
59	Age-related cataract	miR-23b-3p	601
8	Hepatocellular carcinoma	miR29a	602
1	Cervical cancer	miR-9-5p	603
17	Bladder cancer	miR-9-5p	603
15	Colorectal cancer	miR‑485‑5p	604
72	Diabetic nephropathy	miR‑101b	605
25	Myocardial infarction	miR-133	606
12	Breast cancer	MiR-148b-3p	607
109	Anorectal malformation	miR-324-3p	608
20	Oral squamous cell carcinoma	miR-197-5p	609
30	Glioma	miR-524-5p	610
45	Non-small cell lung cancer	miR-590-5p	611
8	Hepatocellular carcinoma	miR-590-5p	611
182	Osteogenesis	miR-617	612
45	Non-small cell lung cancer	miR-1248	613
45	Non-small cell lung cancer	miR-1248	613
39	Acute kidney injury	miR-9-3p	614
84	Laryngeal squamous cell carcinoma	miR-139−3p	615
14	Osteosarcoma	miR-145-5p	616
15	Colorectal cancer	miR-383	617
2	Lung cancer	miR-383	617
26	Clear cell renal cell carcinoma	miR-508-3p	618
89	Spinal cord injury	miR-380-3p	619
45	Non-small cell lung cancer	miR-4458	620
14	Osteosarcoma	miR-4458	620
8	Hepatocellular carcinoma	miR-541-3p	621
15	Colorectal cancer	miR-39-3p	622
15	Colorectal cancer	miR-374a-3p	623
7	Atherosclerosis	miR-758	624
8	Hepatocellular carcinoma	miR-1297	625
18	Gastric cancer	miR-1297	625
30	Glioma	miR-1297	625
157	Keloid	miR‑138‑5p	626
24	Lung adenocarcinoma	miR-1180-3p	627
14	Osteosarcoma	microRNA-375	628
45	Non-small cell lung cancer	miR-144-5p	629
14	Osteosarcoma	miR637	630
8	Hepatocellular carcinoma	MiR-326	631
128	Osteoporosis	miR-376b-3p	632
45	Non-small cell lung cancer	miR-195-5p	634
24	Lung adenocarcinoma	miR-524-3p	635
18	Gastric cancer	miR-452-5p	636
1	Cervical cancer	miR-452-5p	636
128	Osteoporosis	miR-152	637
12	Breast cancer	miR-152	637
26	Clear cell renal cell carcinoma	miR-489-3p	638
53	Prostate cancer	miR-30b-5p	639
14	Osteosarcoma	miR-936	640
59	Age-related cataract	miR-221-3p	641
63	Preeclampsia	miR-221-3p	641
103	Esophageal carcinoma	miR-4262	642
8	Hepatocellular carcinoma	microRNA-485-5p	643
66	Gastric carcinoma	miR-1233-3p	644
52	Nasopharyngeal carcinoma	miR-651	645
8	Hepatocellular carcinoma	miR-548I	646
105	Ovarian cancer	miR-641	647
45	Non-small cell lung cancer	miR-137	648
12	Breast cancer	miR-1204	649
12	Breast cancer	miR-1204	649
12	Breast cancer	miR-33a	650
123	Liver cancer	miR-149-3p	652
158	Renal cell carcinoma	miR-149-3p	652
30	Glioma	miR-183-5p	653
30	Glioma	miR-526b-3p	654
15	Colorectal cancer	miR-526b-3p	654
2	Lung cancer	miR-3619-5p	655
63	Preeclampsia	miR-494-3p	656
14	Osteosarcoma	miR-494-3p	656
147	Liver fibrosis	hsa-miR-660-3p	657
18	Gastric cancer	miR-802	658
45	Non-small cell lung cancer	miR-580-3p	659
18	Gastric cancer	microRNA-101-3p	660
2	Lung cancer	microRNA-217	661
17	Bladder cancer	microRNA-217	661
18	Gastric cancer	miR-502-3p	662
8	Hepatocellular carcinoma	miR-548c-3p	663
8	Hepatocellular carcinoma	miR-345-5p	664
16	Triple negative breast cancer	hsa-miR-2682	666
8	Hepatocellular carcinoma	miR-1283	667
123	Liver cancer	miR-203a	668
126	Esophageal cancer	miR-564	669
18	Gastric cancer	microRNA-384	670
8	Hepatocellular carcinoma	miR-4738-3p	671
215	Laryngocarcinoma	microRNA-145-5p	672
45	Non-small cell lung cancer	miR-377-5p	673
8	Hepatocellular carcinoma	miR-1296-5p	674
216	Fetal growth restriction	hsa-miR-6768-5p	675
45	Non-small cell lung cancer	miR-595	676
7	Atherosclerosis	miR‑149‑5p	677
8	Hepatocellular carcinoma	miR-1827	678
12	Breast cancer	miR-1285-3p	679
1	Cervical cancer	miR-629-3p	680
45	Non-small cell lung cancer	miR-654-5p	681
62	Essential hypertension	hsa-miR-150-5p	682
155	Acute myocardial infarction	miR-4793-5p	683
220	Neurotoxicity and neuroinflammation	miRNA-148b-3p	684
66	Gastric carcinoma	miR‑139‑3p	685
84	Laryngeal squamous cell carcinoma	let-7c-5p	686
182	Osteogenesis	miR-6931	687
45	Non-small cell lung cancer	miR-25-3p	688
14	Osteosarcoma	mir-30b	689
15	Colorectal cancer	miR-122-5p	690
8	Hepatocellular carcinoma	miR-30-5p	691
52	Nasopharyngeal carcinoma	miR-3198	692
2	Lung cancer	miR-506-3p	693
66	Gastric carcinoma	microRNA-138-5p	694
2	Lung cancer	miR-584-5p	695
8	Hepatocellular carcinoma	miR-584-5p	695
55	Glioblastoma	miR-584-5p	695
128	Osteoporosis	miR-146a	696
18	Gastric cancer	microRNA-186	697
18	Gastric cancer	miR-6792-3p	698
1	Cervical cancer	miR-126	699
4	Pancreatic ductal adenocarcinoma	miR-34b-5p	700
12	Breast cancer	miR-658	701
73	Intervertebral disc degeneration	miR-583	702
12	Breast cancer	miR-509-3p	703
226	Cryptococcal meningitis	miRNA-126	704
71	Acute myeloid leukemia	miR-758-3p	705
1	Cervical cancer	miR-758-3p	705
18	Gastric cancer	miR-770-5p	706
55	Glioblastoma	miR-770-5p	706
2	Lung cancer	miR-520a-5p	707
138	Epithelial ovarian cancer	mir-6881-3p	708
12	Breast cancer	miR-4500	709
8	Hepatocellular carcinoma	miR-187-3p	710
8	Hepatocellular carcinoma	miR-1224	711
14	Osteosarcoma	miR-3662	712
17	Bladder cancer	miR-432-3p	713
45	Non-small cell lung cancer	miR-488	714
45	Non-small cell lung cancer	miR-488	714
45	Non-small cell lung cancer	microRNA-452	715
18	Gastric cancer	microRNA-30a-3p	716
8	Hepatocellular carcinoma	MiR-877-5p	717
230	Medulloblastoma	miR-383-5p	718
5	Osteoarthritis	miR‑4428	719
14	Osteosarcoma	miR‑637	720
231	Trauma-induced osteonecrosis of femoral head	miR-134-3p	721
68	Lupus nephritis	hsa-miR-483-3p	722
18	Gastric cancer	miR-539-3p	723
18	Gastric cancer	miR-1276	724
158	Renal cell carcinoma	miR-127-3p	725
56	Pancreatic cancer	miR-557	726
29	Papillary thyroid carcinoma	miR-154-3p	727
12	Breast cancer	miR-921	728
24	Lung adenocarcinoma	microRNA-138	729
53	Prostate cancer	miR-647	730
55	Glioblastoma	miR-1	731
37	Esophageal squamous cell carcinoma	miR-4469	732
56	Pancreatic cancer	miR-489	733
115	Cutaneous squamous cell carcinoma	miR-1193	734
2	Lung cancer	miR-644a	735
30	Glioma	miRNA-125a-5p	736
234	Ameloblastoma	miR-608	737
12	Breast cancer	miR-513a-3p	738
235	Hepatoma	miR-924	739
30	Glioma	miR‑346	740
45	Non-small cell lung cancer	miR-1197	741
45	Non-small cell lung cancer	miR-635	742
45	Non-small cell lung cancer	miR-623	743
88	Uveal melanoma	miR-622	744
8	Hepatocellular carcinoma	miR-543	745
1	Cervical cancer	miR-769-5p	746
8	Hepatocellular carcinoma	miR-668-3p	747
233	Kidney injury	miR-148a	748
12	Breast cancer	miR-769-3p	749
20	Oral squamous cell carcinoma	miR-454-3p	750
8	Hepatocellular carcinoma	miR-92b-3p	751
72	Diabetic nephropathy	miR-218	752
26	Clear cell renal cell carcinoma	miR-15-5p	753
20	Oral squamous cell carcinoma	microRNA-377-3p	754
86	Multiple myeloma	miR-874-3p	755
172	Neuroblastoma	miR-362-5p	756
105	Ovarian cancer	miR-129	757
15	Colorectal cancer	miR-363-3p	758
238	Malignant melanoma	miR-573	759
15	Colorectal cancer	miR-491	760
7	Atherosclerosis	miR1264	761
30	Glioma	miR-1290	762
17	Bladder cancer	miR-1290	762
6	Rheumatoid arthritis	miR-650	763
17	Bladder cancer	miR-1273f	764
8	Hepatocellular carcinoma	microRNA-432	765
52	Nasopharyngeal carcinoma	miR-34c-5p	766
8	Hepatocellular carcinoma	miR-432	767
15	Colorectal cancer	miR-132-3p	768
12	Breast cancer	mir-106a-5p	769
47	Tuberculosis	microRNA-874-3p	770
125	Periodontitis	miR-NC	771
18	Gastric cancer	miR-6894-5p	772
105	Ovarian cancer	miR-127-3p	773
194	Chronic obstructive pulmonary disease	miR-24	774
1	Cervical cancer	microRNA-338-3p	775
91	Colon cancer	microRNA-552	777
15	Colorectal cancer	miR‑525‑3p	778
8	Hepatocellular carcinoma	miR‑1287‑5p	779
138	Epithelial ovarian cancer	miR‑1271	780
2	Lung cancer	miR-520h	782
89	Spinal cord injury	miR-222-3p	783
1	Cervical cancer	miR-889-3p	784
14	Osteosarcoma	miR‑330‑3p	785
17	Bladder cancer	hsa-miR-107	786
7	Atherosclerosis	miR-876-3p	787
5	Osteoarthritis	miR-200b-3p	788
37	Esophageal squamous cell carcinoma	miR-1229	789
45	Non-small cell lung cancer	hsa‑miR‑24‑3p	790
45	Non-small cell lung cancer	miR-30e-5p	791
8	Hepatocellular carcinoma	miR-580-5p	792
14	Osteosarcoma	hsa-miR-142-5p, hsa-miR-338-3p	55	hsa-miR-142-5p
82	Chronic lymphocytic leukemia	hsa-miR-337-3p/miR-337-3p	240	hsa-miR-337-3p
119	Conjunctival melanoma	hsa-miR-622, hsa-mir-1208	252	hsa-miR-622
18	Gastric cancer	miR-101, miR-101-3p.1	114	miR-101
8	Hepatocellular carcinoma	miR-103a-2-5p, miR-660-3p	458	miR-103a-2-5p
35	Bladder carcinoma	miR-103a-3p, miR-107	35	miR-103a-3p
7	Atherosclerosis	miR-103a-3p， miR-107	35	miR-103a-3p
30	Glioma	miR-103a-3p, miR-382-5p	35	miR-103a-3p
91	Colon cancer	miR-106b-5p, miR-106b	169	miR-106b-5p
45	Non-small cell lung cancer	miR-1179, miR-1182.	202	miR-1179
29	Papillary thyroid carcinoma	miR-1179, miR-1205	202	miR-1179
29	Papillary thyroid carcinoma	miR-1179, miR-1205	202	miR-1179
105	Ovarian cancer	miR-1182, miR-145	404	miR-1182
18	Gastric cancer	miR-1231, miR-1256	148	miR-1231
29	Papillary thyroid carcinoma	miR-1231, miR-1304	148	miR-1231
12	Breast cancer	miR-1236, miR-1287	231	miR-1236
115	Cutaneous squamous cell carcinoma	miR-1238, miR-1247-5p	162	miR-1238
116	Cholangiocarcinoma	miR-1238, miR-1299	162	miR-1238
18	Gastric cancer	miR-124, miR-29b	3	miR-124
141	Cerebral ischemia	miR-124-3p, miR-32-5p	125	miR-124-3p
84	Laryngeal squamous cell carcinoma	miR-1248, miR-1248	613	miR-1248
4	Pancreatic ductal adenocarcinoma	miR-1253, miR-1294	106	miR-1253
8	Hepatocellular carcinoma	miR-1258, miR-622	220	miR-1258
15	Colorectal cancer	miR-125a-5p, miR-138-5p	193	miR-125a-5p
45	Non-small cell lung cancer	miR-1287, miR-1287	91	miR-1287
8	Hepatocellular carcinoma	miR-1307, hsa-miR-1307	285	miR-1307
18	Gastric cancer	miR-130a, miR-107	81	miR-130a
17	Bladder cancer	miR-130b, miR-494	281	miR-130b
110	Heart failure	miR-135a, miR-135b	633	miR-135a
15	Colorectal cancer	miR-135a-5p, miR-135b-5p	207	miR-135a-5p
20	Oral squamous cell carcinoma	miR-136-5P, miR-382-5P	185	miR-136-5P
20	Oral squamous cell carcinoma	miR-136-5P, miR-382-5P	185	miR-136-5P
55	Glioblastoma	miR-138-5p, miR-432-5p	76	miR-138-5p
124	Endometriosis	miR-141–5p	266	miR-141-5p
30	Glioma	miR-142-3p, miR-590-5p	77	miR-142-3p
18	Gastric cancer	miR-145, miR-1304	36	miR-145
14	Osteosarcoma	miR-145-5p, miR-151-3p	92	miR-145-5p
30	Glioma	miR-145-5p, miR-330-5p	92	miR-145-5p
16	Triple negative breast cancer	miR-148a-3p, miR-152-3p	175	miR-148a-3p
18	Gastric cancer	miR-148a-5p, miR-218-5p	579	miR-148a-5p
71	Acute myeloid leukemia	miR-153-3p, miR-183-5p	93	miR-153-3p
45	Non-small cell lung cancer	miR-155, miR-330-3p	74	miR-155
17	Bladder cancer	miR-155-5p, miR-330-5p	393	miR-155-5p
2	Lung cancer	miR-155-5p,miR-194-5p	393	miR-155-5p
18	Gastric cancer	miR-17, miR-106	39	miR-17
15	Colorectal cancer	miR-17, miR-106b	39	miR-17
17	Bladder cancer	miR-17, miR-224	39	miR-17
8	Hepatocellular carcinoma	miR-17-3p, miR-181b-5p	5	miR-17-3p
8	Hepatocellular carcinoma	miR-182, miR-184	243	miR-182
30	Glioma	miR-182, miR-433	243	miR-182
20	Oral squamous cell carcinoma	miR-194, miR-204	479	miR-194
12	Breast cancer	miR-200b, miR-200c	23	miR-200b
8	Hepatocellular carcinoma	miR-203/miR-502-5p	163	miR-203
6	Rheumatoid arthritis	miR-204,miR-211	80	miR-204
16	Triple negative breast cancer	miR-208a, miR-3164	269	miR-208a
15	Colorectal cancer	miR-21, miR-31	49	miR-21
16	Triple negative breast cancer	miR-214, miR-17	29	miR-214
15	Colorectal cancer	miR-217, miR-485-3p	30	miR-217
180	Cardiac hypertrophy	miR26b-5p, miR-140-3p	451	miR26b-5p
12	Breast cancer	miR-29a-3p, miR-29b-3p	373	miR-29a-3p
206	Ischemic heart disease	miR-29a-5p, miR-423-3p	555	miR-29a-5p
8	Hepatocellular carcinoma	miR-326, miR-532-5p	208	miR-326
29	Papillary thyroid carcinoma	miR‑330‑5p, miR‑193a‑5p and miR‑326	781	miR‑330‑5p
45	Non-small cell lung cancer	miR-331-3p, miR-338-5p	97	miR-331-3p
8	Hepatocellular carcinoma	miR-340-5p, miR-452-5p	480	miR-340-5p
45	Non-small cell lung cancer	miR-361-3p, miR-615-5p	153	miR-361-3p
17	Bladder cancer	miR-375/1231	143	miR-375
8	Hepatocellular carcinoma	miR-411-5p, miR-432-5p	102	miR-411-5p
15	Colorectal cancer	miR-4262, miR-185-5p	642	miR-4262
45	Non-small cell lung cancer	miR-429, miR-200b-3p	192	miR-429
18	Gastric cancer	miR4516, miR1227-5p	255	miR4516
16	Triple negative breast cancer	miR-4753, miR-6809	95	miR-4753
118	Retinoblastoma	miR-492, miR-494-3p	141	miR-492
18	Gastric cancer	miR503, miR-637	590	miR503
18	Gastric cancer	miR-503, miR-637	67	miR-503
8	Hepatocellular carcinoma	miR-507, miR-515-5p	651	miR-507
158	Renal cell carcinoma	miR-514a-5p, miR-6776-5p	500	miR-514a-5p
30	Glioma	miR-516b, miR-527	52	miR-516b
1	Cervical cancer	miR-518-d-5p,miR-519-5p	40	miR-518-d-5p
30	Glioma	miR-544a, miR-379	75	miR-544a
24	Lung adenocarcinoma	miR-545, miR-589	87	miR-545
121	Neuronal cell injury	miR-545, miR-589	87	miR-545
116	Cholangiocarcinoma	miR-556-5p, miR-567	535	miR-556-5p
14	Osteosarcoma	miR-569, miR-599	182	miR-569
24	Lung adenocarcinoma	miR-589, miR-545	288	miR-589
45	Non-small cell lung cancer	miR-593-3p, miR-653-5p	203	miR-593-3p
52	Nasopharyngeal carcinoma	miR-615-5p, miR-1538	109	miR-615-5p
105	Ovarian cancer	miR-615-5p, miR-6753-5p	109	miR-615-5p
4	Pancreatic ductal adenocarcinoma	miR-625, miR-892b	183	miR-625
105	Ovarian cancer	miR‑646, miR‑647	423	miR‑646
2	Lung cancer	miR-7, miR-214	34	miR-7
15	Colorectal cancer	miR-761, miR-192-3p	108	miR-761
8	Hepatocellular carcinoma	miR-875-3p, miR-421	411	miR-875-3p
24	Lung adenocarcinoma	miR-93, miR-182	465	miR-93
14	Osteosarcoma		54	hsa-miR-338-3p
82	Chronic lymphocytic leukemia		303	miR-337-3p
124	Endometriosis		793	has-miR-221-3p
119	Conjunctival melanoma		794	hsa-mir-1208
18	Gastric cancer		796	miR-101-3p.1
8	Hepatocellular carcinoma		816	miR-660-3p
35	Bladder carcinoma		139	miR-107
7	Atherosclerosis		139	miR-107
30	Glioma		314	miR-382-5p
91	Colon cancer		10	miR-106b
45	Non-small cell lung cancer		798	miR-1182.
29	Papillary thyroid carcinoma		90	miR-1205
29	Papillary thyroid carcinoma		90	miR-1205
105	Ovarian cancer		36	miR-145
18	Gastric cancer		455	miR-1256
29	Papillary thyroid carcinoma		378	miR-1304
12	Breast cancer		91	miR-1287
115	Cutaneous squamous cell carcinoma		800	miR-1247-5p
116	Cholangiocarcinoma		133	miR-1299
18	Gastric cancer		41	miR-29b
141	Cerebral ischemia		808	miR-32-5p
84	Laryngeal squamous cell carcinoma		613	miR-1248
4	Pancreatic ductal adenocarcinoma		232	miR-1294
8	Hepatocellular carcinoma		744	miR-622
15	Colorectal cancer		76	miR-138-5p
138	Epithelial ovarian cancer		44	miR-1252
8	Hepatocellular carcinoma		839	miR-612
45	Non-small cell lung cancer		91	miR-1287
8	Hepatocellular carcinoma		795	hsa-miR-1307
71	Acute myeloid leukemia		314	miR-382-5p
18	Gastric cancer		139	miR-107
17	Bladder cancer		810	miR-494
110	Heart failure		801	miR-135b
15	Colorectal cancer		291	miR-135b-5p
20	Oral squamous cell carcinoma		314	miR-382-5P
20	Oral squamous cell carcinoma		314	miR-382-5P
55	Glioblastoma		94	miR-432-5p
30	Glioma		611	miR-590-5p
18	Gastric cancer		378	miR-1304
14	Osteosarcoma		576	miR-151-3p
30	Glioma		308	miR-330-5p
16	Triple negative breast cancer		596	miR-152-3p
18	Gastric cancer		461	miR-218-5p
71	Acute myeloid leukemia		653	miR-183-5p
45	Non-small cell lung cancer		516	miR-330-3p
17	Bladder cancer		308	miR-330-5p
2	Lung cancer		258	miR-194-5p
18	Gastric cancer		797	miR-106
15	Colorectal cancer		10	miR-106b
17	Bladder cancer		540	miR-224
37	Esophageal squamous cell carcinoma		34	miR-7
8	Hepatocellular carcinoma		803	miR-181b-5p
8	Hepatocellular carcinoma		352	miR-184
30	Glioma		265	miR-433
20	Oral squamous cell carcinoma		80	miR-204
26	Clear cell renal cell carcinoma		373	miR-29a-3p
12	Breast cancer		115	miR-200c
52	Nasopharyngeal carcinoma		179	miR-31
8	Hepatocellular carcinoma		271	miR-502-5p
6	Rheumatoid arthritis		806	miR-211
16	Triple negative breast cancer		807	miR-3164
15	Colorectal cancer		179	miR-31
16	Triple negative breast cancer		39	miR-17
15	Colorectal cancer		538	miR-485-3p
14	Osteosarcoma		601	miR-23b-3p
180	Cardiac hypertrophy		490	miR-140-3p
20	Oral squamous cell carcinoma		15	miR-29a
12	Breast cancer		246	miR-29b-3p
49	Hepatoblastoma		246	miR-29b-3p
206	Ischemic heart disease		809	miR-423-3p
8	Hepatocellular carcinoma		813	miR-532-5p
29	Papillary thyroid carcinoma		805	miR‑193a‑5p
45	Non-small cell lung cancer		471	miR-338-5p
14	Osteosarcoma		730	miR-647
2	Lung cancer		820	miR-96-3p
54	Peripheral nerve injury		11	miR-34a
8	Hepatocellular carcinoma		636	miR-452-5p
45	Non-small cell lung cancer		109	miR-615-5p
17	Bladder cancer		148	miR-1231
1	Cervical cancer		565	miR-409-3P
45	Non-small cell lung cancer		294	miR-382
15	Colorectal cancer		542	miR-587
8	Hepatocellular carcinoma		94	miR-432-5p
15	Colorectal cancer		543	miR-185-5p
45	Non-small cell lung cancer		788	miR-200b-3p
18	Gastric cancer		799	miR1227-5p
16	Triple negative breast cancer		819	miR-6809
118	Retinoblastoma		656	miR-494-3p
18	Gastric cancer		272	miR-637
18	Gastric cancer		272	miR-637
8	Hepatocellular carcinoma		150	miR-515-5p
158	Renal cell carcinoma		818	miR-6776-5p
30	Glioma		812	miR-527
1	Cervical cancer		811	miR-519-5p
30	Glioma		119	miR-379
24	Lung adenocarcinoma		288	miR-589
121	Neuronal cell injury		288	miR-589
116	Cholangiocarcinoma		268	miR-567
14	Osteosarcoma		405	miR-599
24	Lung adenocarcinoma		87	miR-545
45	Non-small cell lung cancer		815	miR-653-5p
52	Nasopharyngeal carcinoma		802	miR-1538
105	Ovarian cancer		817	miR-6753-5p
116	Cholangiocarcinoma		680	miR-629-3p
4	Pancreatic ductal adenocarcinoma		410	miR-892b
105	Ovarian cancer		814	miR‑647
15	Colorectal cancer		473	miR-20a
2	Lung cancer		29	miR-214
15	Colorectal cancer		804	miR-192-3p
8	Hepatocellular carcinoma		135	miR-421
24	Lung adenocarcinoma		243	miR-182
29	Papillary thyroid carcinoma		824	miR‑326
124	Endometriosis		821	has-miR-222-3p
2	Lung cancer		822	miR-135b-3p
138	Epithelial ovarian cancer		163	miR-203
37	Esophageal squamous cell carcinoma		29	miR-214
15	Colorectal cancer		29	miR-214
14	Osteosarcoma		823	miR-23c
20	Oral squamous cell carcinoma		41	miR-29b
26	Clear cell renal cell carcinoma		82	miR-29c-3p
49	Hepatoblastoma		82	miR-29c-3p
54	Peripheral nerve injury		825	miR-34b
52	Nasopharyngeal carcinoma		826	miR-451
8	Hepatocellular carcinoma		840	miR-4688
45	Non-small cell lung cancer		51	miR-498
1	Cervical cancer		150	miR-515-5p
15	Colorectal cancer		827	miR-616
116	Cholangiocarcinoma		828	miR-643
71	Acute myeloid leukemia		144	miR-767-5p
14	Osteosarcoma		274	miR-942
124	Endometriosis		829	has-miR-181-5p
14	Osteosarcoma		357	miR-130a-5p
37	Esophageal squamous cell carcinoma		830	miR-216b
20	Oral squamous cell carcinoma		831	miR-29c
54	Peripheral nerve injury		834	miR-34c
37	Esophageal squamous cell carcinoma		833	miR-128
124	Endometriosis		832	has-miR-449a
124	Endometriosis		835	hsa-miR-125a-5p
124	Endometriosis		836	has-miR-449b-5p
124	Endometriosis		837	has-miR-483-3p
124	Endometriosis		523	hsa-miR-502-5p
124	Endometriosis		838	hsa-miR-582-5p

## Sheet: disease-disease association
Disease-disease association. This worksheet includes the name of each entity and its corresponding ID.
disease ID	disease name	disease name	disease ID
13	Primary biliary cirrhosis	Cerebral infarction	243
13	Primary biliary cirrhosis	Myopia	237
13	Primary biliary cirrhosis	Ameloblastoma	234
13	Primary biliary cirrhosis	Basal cell carcinoma	232
13	Primary biliary cirrhosis	Medulloblastoma	230
13	Primary biliary cirrhosis	Hepatitis B	229
13	Primary biliary cirrhosis	Pituitary adenoma	222
13	Primary biliary cirrhosis	Polycystic ovary syndrome	214
13	Primary biliary cirrhosis	Atrial fibrillation	211
13	Primary biliary cirrhosis	Sepsis	209
13	Primary biliary cirrhosis	Gastric adenocarcinoma	205
13	Primary biliary cirrhosis	Congenital heart disease	202
13	Primary biliary cirrhosis	Bronchopulmonary dysplasia	200
13	Primary biliary cirrhosis	Adrenocortical carcinoma	199
7	Atherosclerosis	Adrenocortical carcinoma	199
7	Atherosclerosis	Obesity	186
7	Atherosclerosis	Leukemia	177
7	Atherosclerosis	Diffuse large B-cell lymphoma	175
7	Atherosclerosis	Neuroblastoma	172
7	Atherosclerosis	Inflammation	162
7	Atherosclerosis	Hyperglycemia	161
7	Atherosclerosis	Pneumonia	159
7	Atherosclerosis	Renal cell carcinoma	158
7	Atherosclerosis	Keloid	157
7	Atherosclerosis	Corneal neovascularization	154
7	Atherosclerosis	Myocardial ischemia	152
7	Atherosclerosis	Bipolar disorder	150
7	Atherosclerosis	Schizophrenia	149
7	Atherosclerosis	Ulcerative colitis	132
7	Atherosclerosis	Osteoporosis	128
7	Atherosclerosis	Periodontitis	125
7	Atherosclerosis	Endometriosis	124
7	Atherosclerosis	Retinoblastoma	118
7	Atherosclerosis	Cholangiocarcinoma	116
6	Rheumatoid arthritis	Cholangiocarcinoma	116
6	Rheumatoid arthritis	Asthma	113
6	Rheumatoid arthritis	Intracranial aneurysm	111
6	Rheumatoid arthritis	Heart failure	110
6	Rheumatoid arthritis	Cleft palate	108
6	Rheumatoid arthritis	Ovarian carcinoma	104
6	Rheumatoid arthritis	Esophageal carcinoma	103
6	Rheumatoid arthritis	Non-alcoholic fatty liver disease	102
6	Rheumatoid arthritis	Psoriasis	100
6	Rheumatoid arthritis	Epilepsy	92
6	Rheumatoid arthritis	Uveal melanoma	88
6	Rheumatoid arthritis	Multiple myeloma	86
6	Rheumatoid arthritis	Alzheimer's disease	85
6	Rheumatoid arthritis	Laryngeal squamous cell carcinoma	84
6	Rheumatoid arthritis	Acute promyelocytic leukemia	83
6	Rheumatoid arthritis	Chronic lymphocytic leukemia	82
6	Rheumatoid arthritis	Diabetes mellitus	80
6	Rheumatoid arthritis	Glaucoma	78
6	Rheumatoid arthritis	Intervertebral disc degeneration	73
6	Rheumatoid arthritis	Diabetic nephropathy	72
6	Rheumatoid arthritis	Melanoma	70
6	Rheumatoid arthritis	Silicosis	69
6	Rheumatoid arthritis	Lupus nephritis	68
6	Rheumatoid arthritis	Essential hypertension	62
6	Rheumatoid arthritis	Glioblastoma	55
6	Rheumatoid arthritis	Pulmonary hypertension	51
4	Pancreatic ductal adenocarcinoma	Pulmonary hypertension	51
4	Pancreatic ductal adenocarcinoma	Hepatoblastoma	49
1	Cervical cancer	Hepatoblastoma	49
1	Cervical cancer	Tuberculosis	47
1	Cervical cancer	Diabetic retinopathy	46
1	Cervical cancer	Hypertrophic cardiomyopathy	34
1	Cervical cancer	Hirschsprung disease	32
1	Cervical cancer	Glioma	30
1	Cervical cancer	Papillary thyroid carcinoma	29
1	Cervical cancer	Myocardial infarction	25
1	Cervical cancer	Osteosarcoma	14
1	Cervical cancer	Primary biliary cirrhosis	13
1	Cervical cancer	Atherosclerosis	7
1	Cervical cancer	Rheumatoid arthritis	6
